# Supplementary material for: Stepwise stroke recognition through clinical information, vital signs, and initial labs (CIVIL): Electronic health record-based observational cohort study
Source: PLoS One. 2020 Apr 15;15(4):e0231113. doi: 10.1371/journal.pone.0231113 (PMC7159200; doi:10.1371/journal.pone.0231113)
Supplement: S1 Data — (XLSX) [file pone.0231113.s002.xlsx]

## Sheet: CIVIL raw data
deidentified No	SUB_1	SUB_2	SUB_3	SUB_4	IAT	Sx_Asym	Infarct_lateral	Infarct_Site	Post_Involve	TOAST	OX_classification	sex	Male	age	AGE_40	AGE_45	AGE_below45	AGE_above65	age_above60	age_above70	Age_class	Onset_Door	GCS_E	GCS_V	GCS_M	GCS_Total	GCS_below6	Adm_NIHSS	Pre_Seizure	Hx_Seizure	Hx_Syncope	SeizureOrSyncope	Seizure_Absent	Pre_Psy	Pre_DM	Pre_HTN	Pre_cardiac	Pre_stroke	Ini_glu	Glu_60_400	Glu_80_400	Glu_Abnormal	SBP	SBP_Below90	SBP_above140	SBP_above150	SBP_above160	SBP_above170	SBP_high
1	1	1	2	2	0	1	2	1	0	1	2	2	0	76	0	1	0	1	1	1	7	95	4	5	6	15	0	0	0	0	0	0	1	0	1	1	0	0	113	1	1	0	183	0	1	1	1	1	0
2	0	0	0	0	0	0	9	9	9	9	2	2	0	41	0	0	1	0	0	0	4	103	4	5	6	15	0	0	0	0	0	0	1	0	1	0	0	0	147	1	1	0	120	0	0	0	0	0	0
3	1	2	1	1	0	1	9	9	9	9	3	1	1	72	0	1	0	1	1	1	7	56	2	2	5	9	0	99	0	0	0	0	1	0	1	1	0	1	192	1	1	0	250	0	1	1	1	1	1
4	1	2	1	1	0	0	9	9	9	9	4	1	1	72	0	1	0	1	1	1	7	118	1	1	3	5	1	99	0	0	0	0	1	0	0	0	0	0	157	1	1	0	220	0	1	1	1	1	1
5	1	1	2	2	0	1	1	1	0	1	2	2	0	84	0	1	0	1	1	1	8	149	4	2	5	11	0	6	0	0	0	0	1	0	1	1	0	1	84	1	1	0	167	0	1	1	1	0	0
6	1	2	1	1	0	1	9	9	9	9	4	2	0	18	1	0	1	0	0	0	1	41	2	3	5	10	0	99	0	0	0	0	1	0	0	0	0	0	124	1	1	0	110	0	0	0	0	0	0
7	1	1	2	2	0	1	3	1	0	5	3	1	1	78	0	1	0	1	1	1	7	97	4	5	6	15	0	0	0	0	0	0	1	0	0	0	0	0	94	1	1	0	130	0	0	0	0	0	0
8	1	1	2	2	0	1	4	4	0	6	2	2	0	51	0	1	0	0	0	0	5	126	4	5	6	15	0	0	0	0	0	0	1	0	1	1	0	0	121	1	1	0	170	0	1	1	1	1	0
9	0	0	0	0	0	1	9	9	9	9	2	2	0	81	0	1	0	1	1	1	8	173	4	4	5	13	0	99	0	1	0	1	0	0	0	0	0	0	167	1	1	0	180	0	1	1	1	1	0
10	1	2	1	1	0	1	9	9	9	9	2	2	0	85	0	1	0	1	1	1	8	71	3	4	6	13	0	99	0	0	0	0	1	0	0	0	1	0	173	1	1	0	130	0	0	0	0	0	0
11	0	0	0	0	0	0	9	9	9	9	4	2	0	66	0	1	0	1	1	0	6	940	3	3	5	11	0	99	0	0	0	0	1	1	0	1	0	0	111	1	1	0	160	0	1	1	1	0	0
12	1	1	2	3	0	1	1	1	0	5	1	1	1	61	0	1	0	0	1	0	6	1276	4	2	5	11	0	15	0	0	0	0	1	0	0	1	0	0	90	1	1	0	130	0	0	0	0	0	0
13	0	0	0	0	0	0	9	9	9	9	4	1	1	56	0	1	0	0	0	0	5	251	1	1	1	3	1	99	0	0	0	0	1	0	1	1	0	0	154	1	1	0	150	0	1	1	0	0	0
14	0	0	0	0	0	0	9	9	9	9	4	2	0	47	0	1	0	0	0	0	4	84	4	4	6	14	0	99	0	0	0	0	1	0	0	0	0	0	103	1	1	0	138	0	0	0	0	0	0
15	1	1	2	2	0	1	1	1	0	3	3	2	0	77	0	1	0	1	1	1	7	109	4	5	6	15	0	3	0	0	0	0	1	0	0	0	0	0	174	1	1	0	151	0	1	1	0	0	0
16	1	1	2	2	0	0	4	4	0	6	3	1	1	62	0	1	0	0	1	0	6	136	4	5	6	15	0	0	0	0	0	0	1	0	0	1	0	0	115	1	1	0	130	0	0	0	0	0	0
17	1	1	3	2	0	0	3	2	1	2	4	2	0	89	0	1	0	1	1	1	8	363	2	2	5	9	0	11	0	0	0	0	1	0	0	1	1	0	117	1	1	0	169	0	1	1	1	0	0
18	1	1	3	3	0	1	1	1	0	5	1	2	0	85	0	1	0	1	1	1	8	46	3	3	5	11	0	21	0	0	0	0	1	0	0	1	0	0	139	1	1	0	130	0	0	0	0	0	0
19	1	1	3	3	1	1	1	1	0	2	1	1	1	52	0	1	0	0	0	0	5	194	4	3	6	13	0	14	0	0	0	0	1	0	0	0	1	0	107	1	1	0	160	0	1	1	1	0	0
20	1	1	3	3	0	1	1	1	0	2	1	2	0	67	0	1	0	1	1	0	6	207	4	3	5	12	0	20	0	0	0	0	1	0	0	0	0	0	135	1	1	0	160	0	1	1	1	0	0
21	1	2	1	1	0	0	9	9	9	9	4	1	1	65	0	1	0	1	1	0	6	33	1	1	2	4	1	99	0	0	0	0	1	0	0	0	0	0	140	1	1	0	160	0	1	1	1	0	0
22	0	0	0	0	0	1	9	9	9	9	3	2	0	47	0	1	0	0	0	0	4	106	4	5	6	15	0	99	0	0	0	0	1	0	0	0	0	0	132	1	1	0	162	0	1	1	1	0	0
23	1	1	3	3	0	1	1	1	0	1	1	2	0	87	0	1	0	1	1	1	8	259	4	3	5	12	0	20	0	0	0	0	1	0	0	1	0	0	110	1	1	0	121	0	0	0	0	0	0
24	0	0	0	0	0	0	9	9	9	9	4	1	1	82	0	1	0	1	1	1	8	170	2	2	4	8	0	99	0	0	0	0	1	0	0	1	0	1	118	1	1	0	180	0	1	1	1	1	0
25	0	0	0	0	0	0	9	9	9	9	4	1	1	69	0	1	0	1	1	0	6	65	4	4	5	13	0	99	0	0	0	0	1	0	1	0	1	0	432	0	0	1	160	0	1	1	1	0	0
26	1	1	3	3	1	1	2	1	0	2	1	1	1	61	0	1	0	0	1	0	6	94	4	4	6	14	0	17	0	0	0	0	1	0	0	1	1	0	127	1	1	0	140	0	1	0	0	0	0
27	1	1	3	3	0	1	2	1	0	5	1	2	0	66	0	1	0	1	1	0	6	78	4	5	6	15	0	10	0	0	0	0	1	0	1	1	0	0	188	1	1	0	160	0	1	1	1	0	0
28	1	1	3	3	0	1	2	2	1	4	4	2	0	71	0	1	0	1	1	1	7	277	4	5	6	15	0	2	0	0	0	0	1	0	0	0	0	0	140	1	1	0	130	0	0	0	0	0	0
29	1	1	2	2	0	1	1	1	0	2	2	1	1	78	0	1	0	1	1	1	7	239	4	5	6	15	0	2	0	0	0	0	1	0	0	1	1	0	127	1	1	0	110	0	0	0	0	0	0
30	1	1	3	3	1	1	1	1	0	2	1	2	0	77	0	1	0	1	1	1	7	135	4	3	5	12	0	19	0	0	0	0	1	0	0	1	1	1	130	1	1	0	148	0	1	0	0	0	0
31	1	1	3	3	1	1	1	1	0	1	1	1	1	52	0	1	0	0	0	0	5	98	4	2	5	11	0	18	0	0	0	0	1	0	0	0	0	0	141	1	1	0	120	0	0	0	0	0	0
32	1	1	3	2	0	1	2	1	0	4	1	2	0	72	0	1	0	1	1	1	7	71	4	5	5	14	0	13	0	0	0	0	1	0	1	1	0	0	275	1	1	0	122	0	0	0	0	0	0
33	1	2	1	1	0	0	9	9	9	9	4	1	1	52	0	1	0	0	0	0	5	230	2	2	3	7	0	99	0	0	0	0	1	0	0	0	0	0	249	1	1	0	180	0	1	1	1	1	0
34	0	0	0	0	0	0	9	9	9	9	4	1	1	71	0	1	0	1	1	1	7	109	3	4	5	12	0	99	0	0	0	0	1	1	1	0	0	0	103	1	1	0	140	0	1	0	0	0	0
35	1	1	2	2	0	1	2	2	1	1	3	2	0	46	0	1	0	0	0	0	4	308	4	5	6	15	0	2	0	0	0	0	1	0	0	0	0	0	88	1	1	0	259	0	1	1	1	1	1
36	1	2	1	1	0	1	9	9	9	9	4	2	0	48	0	1	0	0	0	0	4	19	4	5	6	15	0	99	0	0	0	0	1	0	0	0	0	0	149	1	1	0	170	0	1	1	1	1	0
37	1	1	3	3	0	1	2	2	1	5	1	2	0	73	0	1	0	1	1	1	7	56	4	4	5	13	0	14	0	0	0	0	1	0	0	1	0	1	122	1	1	0	120	0	0	0	0	0	0
38	0	0	0	0	0	1	9	9	9	9	2	1	1	78	0	1	0	1	1	1	7	51	4	2	6	12	0	99	0	0	0	0	1	0	0	1	0	0	113	1	1	0	160	0	1	1	1	0	0
39	0	0	0	0	0	1	9	9	9	9	2	2	0	74	0	1	0	1	1	1	7	149	4	5	6	15	0	99	1	1	0	1	0	0	0	1	1	1	138	1	1	0	120	0	0	0	0	0	0
40	0	0	0	0	0	1	9	9	9	9	4	1	1	57	0	1	0	0	0	0	5	23	4	4	5	13	0	99	0	1	0	1	0	0	0	0	1	0	185	1	1	0	140	0	1	0	0	0	0
41	0	0	0	0	0	1	9	9	9	9	3	1	1	39	1	0	1	0	0	0	3	180	4	5	6	15	0	99	0	0	0	0	1	0	0	0	0	0	119	1	1	0	150	0	1	1	0	0	0
42	1	1	2	2	0	1	1	2	1	3	3	1	1	60	0	1	0	0	1	0	6	455	4	5	6	15	0	6	0	0	0	0	1	0	1	1	0	0	445	0	0	1	155	0	1	1	0	0	0
43	1	1	2	2	0	1	2	1	0	3	3	1	1	71	0	1	0	1	1	1	7	210	4	5	6	15	0	0	0	0	0	0	1	1	0	0	1	1	104	1	1	0	154	0	1	1	0	0	0
44	1	1	3	3	0	1	2	1	0	2	1	2	0	82	0	1	0	1	1	1	8	187	4	4	6	14	0	14	0	0	0	0	1	0	0	1	1	0	79	1	0	0	140	0	1	0	0	0	0
45	0	0	0	0	0	0	9	9	9	9	4	1	1	57	0	1	0	0	0	0	5	358	3	4	4	11	0	99	0	0	0	0	1	1	1	0	0	0	187	1	1	0	180	0	1	1	1	1	0
46	1	1	3	2	0	1	1	1	0	2	2	2	0	80	0	1	0	1	1	1	8	49	4	3	5	12	0	11	0	0	0	0	1	0	0	0	1	0	121	1	1	0	160	0	1	1	1	0	0
47	1	1	2	3	0	1	1	1	0	2	1	1	1	73	0	1	0	1	1	1	7	624	4	2	5	11	0	20	0	0	0	0	1	0	0	0	1	0	144	1	1	0	100	0	0	0	0	0	0
48	1	1	2	2	0	1	1	1	0	3	3	1	1	73	0	1	0	1	1	1	7	245	4	5	6	15	0	2	0	0	0	0	1	0	0	0	0	1	117	1	1	0	158	0	1	1	0	0	0
49	1	1	3	3	1	0	3	3	1	4	4	2	0	53	0	1	0	0	0	0	5	623	2	1	4	7	0	31	0	0	0	0	1	0	0	0	0	0	112	1	1	0	140	0	1	0	0	0	0
50	1	1	2	2	0	1	2	1	0	2	3	1	1	80	0	1	0	1	1	1	8	70	4	5	6	15	0	1	0	0	0	0	1	0	0	0	1	0	175	1	1	0	154	0	1	1	0	0	0
51	0	0	0	0	0	0	9	9	9	9	4	1	1	55	0	1	0	0	0	0	5	268	2	2	5	9	0	99	0	0	0	0	1	0	0	0	0	0	266	1	1	0	130	0	0	0	0	0	0
52	1	1	3	3	0	0	3	2	1	2	4	1	1	83	0	1	0	1	1	1	8	34	2	2	5	9	0	29	0	0	0	0	1	0	0	1	1	0	138	1	1	0	138	0	0	0	0	0	0
53	1	2	1	1	0	0	9	9	9	9	4	1	1	85	0	1	0	1	1	1	8	315	1	1	1	3	1	99	0	0	0	0	1	0	0	0	0	0	120	1	1	0	190	0	1	1	1	1	0
54	0	0	0	0	0	0	9	9	9	9	4	1	1	62	0	1	0	0	1	0	6	53	3	4	5	12	0	99	0	0	0	0	1	0	0	1	1	0	112	1	1	0	160	0	1	1	1	0	0
55	1	2	1	1	0	1	9	9	9	9	4	2	0	66	0	1	0	1	1	0	6	15	2	2	4	8	0	99	0	0	0	0	1	0	1	1	0	1	128	1	1	0	140	0	1	0	0	0	0
56	1	1	3	3	0	1	1	1	0	4	2	1	1	39	1	0	1	0	0	0	3	166	4	4	6	14	0	4	0	0	0	0	1	0	0	1	0	0	114	1	1	0	182	0	1	1	1	1	0
57	0	0	0	0	0	1	9	9	9	9	3	2	0	40	1	0	1	0	0	0	4	115	4	5	6	15	0	99	0	0	0	0	1	0	0	0	0	0	118	1	1	0	152	0	1	1	0	0	0
58	1	1	2	2	0	1	2	2	1	1	3	2	0	61	0	1	0	0	1	0	6	251	4	5	6	15	0	2	0	0	0	0	1	0	1	0	0	1	347	1	1	0	152	0	1	1	0	0	0
59	1	1	3	3	1	1	1	1	0	2	1	1	1	75	0	1	0	1	1	1	7	121	3	3	5	11	0	20	0	0	0	0	1	0	1	0	1	1	140	1	1	0	190	0	1	1	1	1	0
60	1	1	2	2	0	0	4	4	0	6	2	1	1	15	1	0	1	0	0	0	1	132	4	5	6	15	0	0	0	0	0	0	1	0	0	0	0	0	94	1	1	0	119	0	0	0	0	0	0
61	0	0	0	0	0	1	9	9	9	9	2	1	1	41	0	0	1	0	0	0	4	8	4	4	6	14	0	99	0	0	0	0	1	0	0	0	0	0	69	1	0	0	91	0	0	0	0	0	0
62	1	1	3	3	1	1	1	1	0	1	1	1	1	58	0	1	0	0	0	0	5	92	3	2	5	10	0	18	0	0	0	0	1	0	0	1	0	0	88	1	1	0	111	0	0	0	0	0	0
63	0	0	0	0	0	1	9	9	9	9	4	1	1	40	1	0	1	0	0	0	4	22	4	5	6	15	0	99	0	0	1	1	0	0	0	0	0	0	132	1	1	0	220	0	1	1	1	1	1
65	1	2	1	1	0	0	9	9	9	9	4	2	0	64	0	1	0	0	1	0	6	52	3	4	6	13	0	99	0	0	0	0	1	0	0	0	0	0	139	1	1	0	174	0	1	1	1	1	0
66	0	0	0	0	0	1	9	9	9	9	4	2	0	59	0	1	0	0	0	0	5	182	4	5	6	15	0	99	0	0	0	0	1	0	0	1	0	0	103	1	1	0	170	0	1	1	1	1	0
67	1	1	2	2	0	1	4	4	0	6	2	1	1	71	0	1	0	1	1	1	7	143	4	5	6	15	0	0	0	0	0	0	1	0	0	1	0	0	102	1	1	0	157	0	1	1	0	0	0
68	0	0	0	0	0	0	9	9	9	9	4	1	1	63	0	1	0	0	1	0	6	559	2	1	4	7	0	99	0	0	0	0	1	1	0	0	0	0	113	1	1	0	109	0	0	0	0	0	0
69	1	2	1	1	0	1	9	9	9	9	4	1	1	67	0	1	0	1	1	0	6	79	3	2	4	9	0	99	0	0	0	0	1	0	0	0	0	0	130	1	1	0	171	0	1	1	1	1	0
70	1	1	2	2	0	0	1	1	0	2	2	1	1	72	0	1	0	1	1	1	7	195	4	2	5	11	0	9	0	0	0	0	1	0	1	1	0	1	106	1	1	0	130	0	0	0	0	0	0
71	0	0	0	0	0	1	9	9	9	9	4	2	0	47	0	1	0	0	0	0	4	116	4	5	6	15	0	99	0	0	0	0	1	0	0	0	0	0	105	1	1	0	136	0	0	0	0	0	0
72	0	0	0	0	0	1	9	9	9	9	3	2	0	56	0	1	0	0	0	0	5	152	4	5	6	15	0	99	0	1	0	1	0	0	0	1	0	0	93	1	1	0	130	0	0	0	0	0	0
73	0	0	0	0	0	1	9	9	9	9	2	1	1	81	0	1	0	1	1	1	8	31	4	5	5	14	0	99	0	0	0	0	1	0	0	0	1	1	102	1	1	0	78	1	0	0	0	0	0
74	0	0	0	0	0	0	9	9	9	9	4	1	1	70	0	1	0	1	1	0	7	648	2	2	4	8	0	99	0	0	1	1	0	0	0	0	0	0	159	1	1	0	121	0	0	0	0	0	0
75	1	2	1	1	0	1	9	9	9	9	4	2	0	43	0	0	1	0	0	0	4	43	2	2	4	8	0	99	0	0	0	0	1	0	0	0	0	0	176	1	1	0	150	0	1	1	0	0	0
76	1	1	3	3	1	1	1	1	0	4	1	2	0	84	0	1	0	1	1	1	8	56	3	3	5	11	0	20	0	0	0	0	1	0	0	0	1	0	103	1	1	0	170	0	1	1	1	1	0
77	1	1	3	3	0	1	2	1	0	2	1	1	1	69	0	1	0	1	1	0	6	501	4	5	6	15	0	14	0	0	0	0	1	0	0	1	0	1	125	1	1	0	130	0	0	0	0	0	0
78	1	1	3	2	0	1	1	2	1	3	3	1	1	71	0	1	0	1	1	1	7	319	4	5	6	15	0	4	0	0	0	0	1	0	1	1	0	0	135	1	1	0	161	0	1	1	1	0	0
79	1	1	2	2	0	1	1	1	0	3	2	1	1	84	0	1	0	1	1	1	8	284	4	5	6	15	0	3	0	0	0	0	1	0	0	0	0	0	102	1	1	0	130	0	0	0	0	0	0
80	1	1	2	2	0	1	4	4	0	6	3	2	0	70	0	1	0	1	1	0	7	720	4	5	6	15	0	2	0	0	0	0	1	0	0	1	0	1	106	1	1	0	168	0	1	1	1	0	0
81	1	2	1	1	0	0	9	9	9	9	4	2	0	74	0	1	0	1	1	1	7	45	1	1	4	6	0	99	0	0	0	0	1	0	0	1	1	1	134	1	1	0	100	0	0	0	0	0	0
82	0	0	0	0	0	1	9	9	9	9	2	2	0	62	0	1	0	0	1	0	6	25	4	4	5	13	0	99	0	0	0	0	1	0	0	1	0	0	39	0	0	1	109	0	0	0	0	0	0
83	1	1	3	3	1	0	3	2	1	4	4	1	1	57	0	1	0	0	0	0	5	79	1	1	2	4	1	30	0	0	0	0	1	0	0	1	0	0	153	1	1	0	172	0	1	1	1	1	0
84	0	0	0	0	0	1	9	9	9	9	3	2	0	69	0	1	0	1	1	0	6	729	4	4	6	14	0	99	0	0	0	0	1	0	0	0	0	0	102	1	1	0	120	0	0	0	0	0	0
85	0	0	0	0	0	1	9	9	9	9	3	2	0	83	0	1	0	1	1	1	8	301	3	4	6	13	0	99	0	0	0	0	1	1	0	1	0	0	108	1	1	0	110	0	0	0	0	0	0
86	0	0	0	0	0	1	9	9	9	9	3	1	1	56	0	1	0	0	0	0	5	107	4	5	6	15	0	99	0	0	0	0	1	0	0	0	0	1	130	1	1	0	170	0	1	1	1	1	0
87	1	1	2	2	0	1	2	1	0	5	3	2	0	76	0	1	0	1	1	1	7	298	4	5	6	15	0	2	0	0	0	0	1	0	0	0	0	0	117	1	1	0	130	0	0	0	0	0	0
88	1	2	1	1	0	1	9	9	9	9	3	2	0	44	0	0	1	0	0	0	4	123	3	5	6	14	0	99	0	0	0	0	1	0	0	0	0	0	149	1	1	0	130	0	0	0	0	0	0
89	0	0	0	0	0	1	9	9	9	9	4	1	1	84	0	1	0	1	1	1	8	66	4	5	6	15	0	99	0	0	0	0	1	0	0	1	1	1	156	1	1	0	190	0	1	1	1	1	0
90	0	0	0	0	0	0	9	9	9	9	4	2	0	36	1	0	1	0	0	0	3	30	4	5	6	15	0	99	0	0	0	0	1	0	0	0	0	0	95	1	1	0	143	0	1	0	0	0	0
91	1	1	2	2	0	1	4	4	0	6	3	1	1	89	0	1	0	1	1	1	8	227	4	5	6	15	0	0	0	0	0	0	1	0	0	1	0	1	132	1	1	0	130	0	0	0	0	0	0
92	0	0	0	0	0	1	9	9	9	9	3	1	1	34	1	0	1	0	0	0	3	120	4	5	6	15	0	99	0	0	0	0	1	0	0	0	0	0	118	1	1	0	160	0	1	1	1	0	0
93	0	0	0	0	0	1	9	9	9	9	4	2	0	52	0	1	0	0	0	0	5	20	4	5	6	15	0	99	0	0	0	0	1	0	0	0	0	0	112	1	1	0	139	0	0	0	0	0	0
94	1	1	2	3	0	1	2	1	0	2	1	2	0	74	0	1	0	1	1	1	7	356	4	5	6	15	0	13	0	0	0	0	1	0	0	1	1	0	118	1	1	0	120	0	0	0	0	0	0
95	0	0	0	0	0	0	9	9	9	9	4	2	0	47	0	1	0	0	0	0	4	62	4	5	6	15	0	99	0	0	1	1	0	0	0	0	0	0	98	1	1	0	183	0	1	1	1	1	0
96	0	0	0	0	0	1	9	9	9	9	3	2	0	23	1	0	1	0	0	0	2	120	4	5	6	15	0	99	0	0	0	0	1	0	0	0	0	0	102	1	1	0	122	0	0	0	0	0	0
97	0	0	0	0	0	1	9	9	9	9	3	1	1	53	0	1	0	0	0	0	5	360	4	5	6	15	0	99	0	0	0	0	1	0	1	1	1	0	91	1	1	0	200	0	1	1	1	1	1
98	1	2	1	1	0	1	9	9	9	9	3	1	1	46	0	1	0	0	0	0	4	240	4	5	6	15	0	99	0	0	0	0	1	0	0	1	0	0	107	1	1	0	160	0	1	1	1	0	0
99	0	0	0	0	0	1	9	9	9	9	3	1	1	49	0	1	0	0	0	0	4	35	4	5	6	15	0	99	0	0	0	0	1	0	0	1	0	0	104	1	1	0	181	0	1	1	1	1	0
100	1	1	2	2	0	0	3	1	0	2	2	2	0	86	0	1	0	1	1	1	8	105	4	2	5	11	0	13	0	0	0	0	1	0	1	1	1	0	77	1	0	0	140	0	1	0	0	0	0
101	1	1	2	2	0	1	1	1	0	4	3	2	0	70	0	1	0	1	1	0	7	22	4	5	6	15	0	3	0	0	0	0	1	0	1	1	1	0	147	1	1	0	160	0	1	1	1	0	0
102	0	0	0	0	0	0	9	9	9	9	4	1	1	49	0	1	0	0	0	0	4	137	4	4	5	13	0	99	0	1	0	1	0	0	0	1	0	0	207	1	1	0	170	0	1	1	1	1	0
103	1	1	3	3	1	0	3	1	0	1	4	2	0	65	0	1	0	1	1	0	6	34	2	2	4	8	0	20	0	0	0	0	1	0	0	0	1	0	145	1	1	0	110	0	0	0	0	0	0
104	1	2	1	1	0	0	9	9	9	9	4	1	1	52	0	1	0	0	0	0	5	51	2	1	2	5	1	99	0	0	0	0	1	0	0	1	0	0	135	1	1	0	216	0	1	1	1	1	1
105	1	1	2	3	0	1	1	1	0	1	1	1	1	67	0	1	0	1	1	0	6	669	4	2	5	11	0	16	0	0	0	0	1	0	0	1	0	1	112	1	1	0	150	0	1	1	0	0	0
106	1	1	2	2	0	0	1	1	0	2	2	1	1	76	0	1	0	1	1	1	7	49	4	2	5	11	0	12	0	0	0	0	1	0	1	1	0	1	187	1	1	0	170	0	1	1	1	1	0
107	1	1	2	2	0	1	1	2	1	3	3	2	0	56	0	1	0	0	0	0	5	398	4	5	6	15	0	2	0	0	0	0	1	0	0	0	0	0	133	1	1	0	160	0	1	1	1	0	0
108	1	1	3	3	0	1	2	1	0	5	1	1	1	82	0	1	0	1	1	1	8	142	4	2	5	11	0	19	0	0	0	0	1	0	0	1	0	0	100	1	1	0	190	0	1	1	1	1	0
109	1	1	2	2	0	1	1	1	0	3	3	1	1	71	0	1	0	1	1	1	7	128	4	5	6	15	0	2	0	0	0	0	1	0	0	0	0	0	97	1	1	0	169	0	1	1	1	0	0
110	1	1	2	2	0	1	4	4	0	6	3	2	0	56	0	1	0	0	0	0	5	74	4	5	6	15	0	1	0	0	0	0	1	0	0	0	0	1	215	1	1	0	110	0	0	0	0	0	0
111	1	2	1	1	0	1	9	9	9	9	3	1	1	50	0	1	0	0	0	0	5	177	4	5	6	15	0	99	0	0	0	0	1	0	0	0	0	0	202	1	1	0	110	0	0	0	0	0	0
112	1	1	2	2	0	1	1	1	0	2	2	2	0	75	0	1	0	1	1	1	7	53	4	5	6	15	0	2	0	0	0	0	1	0	0	1	0	1	98	1	1	0	124	0	0	0	0	0	0
114	0	0	0	0	0	0	9	9	9	9	4	1	1	53	0	1	0	0	0	0	5	33	1	1	1	3	1	99	0	0	0	0	1	0	1	1	0	0	103	1	1	0	190	0	1	1	1	1	0
115	0	0	0	0	0	0	9	9	9	9	4	1	1	86	0	1	0	1	1	1	8	68	3	5	6	14	0	99	0	0	0	0	1	0	0	1	1	0	103	1	1	0	150	0	1	1	0	0	0
116	1	1	2	2	0	1	2	1	0	2	3	1	1	54	0	1	0	0	0	0	5	33	4	5	6	15	0	4	0	0	0	0	1	0	0	0	1	0	115	1	1	0	130	0	0	0	0	0	0
117	1	2	1	1	0	0	9	9	9	9	4	1	1	24	1	0	1	0	0	0	2	900	2	2	5	9	0	99	0	0	0	0	1	0	0	0	0	0	169	1	1	0	125	0	0	0	0	0	0
118	1	2	1	1	0	1	9	9	9	9	3	1	1	52	0	1	0	0	0	0	5	67	4	5	6	15	0	99	0	0	0	0	1	0	0	1	0	0	120	1	1	0	180	0	1	1	1	1	0
119	1	2	1	1	0	1	9	9	9	9	4	1	1	54	0	1	0	0	0	0	5	40	3	5	6	14	0	99	0	0	0	0	1	0	0	1	0	0	179	1	1	0	160	0	1	1	1	0	0
120	1	2	1	1	0	1	9	9	9	9	4	2	0	55	0	1	0	0	0	0	5	82	2	2	4	8	0	99	0	0	0	0	1	0	0	0	0	0	147	1	1	0	180	0	1	1	1	1	0
121	1	1	3	2	0	1	3	1	0	2	2	1	1	71	0	1	0	1	1	1	7	19	4	5	6	15	0	7	0	0	0	0	1	1	0	1	1	0	108	1	1	0	150	0	1	1	0	0	0
122	1	1	2	2	0	1	4	4	0	6	3	1	1	38	1	0	1	0	0	0	3	152	4	5	6	15	0	1	0	0	0	0	1	0	0	0	1	0	93	1	1	0	138	0	0	0	0	0	0
123	0	0	0	0	0	1	9	9	9	9	4	1	1	52	0	1	0	0	0	0	5	125	4	5	6	15	0	99	0	0	0	0	1	0	0	1	0	0	153	1	1	0	153	0	1	1	0	0	0
124	0	0	0	0	0	0	9	9	9	9	4	1	1	55	0	1	0	0	0	0	5	75	4	3	5	12	0	99	0	0	0	0	1	0	1	0	0	0	121	1	1	0	159	0	1	1	0	0	0
125	1	2	1	1	0	0	9	9	9	9	2	1	1	87	0	1	0	1	1	1	8	789	4	4	6	14	0	99	0	0	0	0	1	0	0	1	0	0	111	1	1	0	110	0	0	0	0	0	0
126	0	0	0	0	0	0	9	9	9	9	3	1	1	71	0	1	0	1	1	1	7	149	4	5	6	15	0	99	0	0	0	0	1	0	0	1	1	1	111	1	1	0	173	0	1	1	1	1	0
127	0	0	0	0	0	1	9	9	9	9	3	1	1	51	0	1	0	0	0	0	5	173	4	5	6	15	0	99	0	0	0	0	1	0	0	0	0	0	106	1	1	0	155	0	1	1	0	0	0
128	1	1	2	2	0	1	1	1	0	5	2	1	1	75	0	1	0	1	1	1	7	196	4	5	6	15	0	0	0	0	0	0	1	0	0	1	0	1	112	1	1	0	155	0	1	1	0	0	0
129	1	2	1	1	0	1	9	9	9	9	3	2	0	73	0	1	0	1	1	1	7	83	3	5	6	14	0	99	0	0	0	0	1	0	0	1	0	1	170	1	1	0	160	0	1	1	1	0	0
130	1	1	2	2	0	0	2	2	1	4	4	2	0	41	0	0	1	0	0	0	4	121	4	5	6	15	0	2	0	0	0	0	1	0	1	0	0	0	349	1	1	0	180	0	1	1	1	1	0
131	0	0	0	0	0	0	9	9	9	9	4	2	0	80	0	1	0	1	1	1	8	74	1	1	3	5	1	99	0	0	0	0	1	0	0	1	1	1	253	1	1	0	150	0	1	1	0	0	0
132	0	0	0	0	0	0	9	9	9	9	2	1	1	59	0	1	0	0	0	0	5	5	4	2	5	11	0	99	0	1	0	1	0	0	0	0	1	0	88	1	1	0	182	0	1	1	1	1	0
133	0	0	0	0	0	1	9	9	9	9	3	2	0	56	0	1	0	0	0	0	5	48	3	5	6	14	0	99	0	0	0	0	1	0	0	0	0	1	105	1	1	0	110	0	0	0	0	0	0
134	0	0	0	0	0	0	9	9	9	9	4	1	1	66	0	1	0	1	1	0	6	92	3	5	6	14	0	99	0	0	0	0	1	0	0	0	0	0	104	1	1	0	105	0	0	0	0	0	0
135	0	0	0	0	0	1	9	9	9	9	4	1	1	81	0	1	0	1	1	1	8	9	4	4	5	13	0	99	0	0	0	0	1	0	1	1	0	1	172	1	1	0	200	0	1	1	1	1	1
136	0	0	0	0	0	0	9	9	9	9	4	1	1	77	0	1	0	1	1	1	7	184	1	2	3	6	0	99	0	0	0	0	1	0	1	1	1	1	124	1	1	0	75	1	0	0	0	0	0
137	1	2	1	1	0	1	9	9	9	9	3	1	1	78	0	1	0	1	1	1	7	177	3	5	6	14	0	99	0	0	0	0	1	0	1	0	0	0	352	1	1	0	170	0	1	1	1	1	0
138	0	0	0	0	0	0	9	9	9	9	4	1	1	35	1	0	1	0	0	0	3	27	4	4	5	13	0	99	0	0	0	0	1	0	0	0	0	0	90	1	1	0	130	0	0	0	0	0	0
139	1	1	2	2	0	1	1	3	1	2	4	1	1	56	0	1	0	0	0	0	5	229	4	5	6	15	0	5	0	0	0	0	1	0	0	0	0	0	114	1	1	0	169	0	1	1	1	0	0
140	0	0	0	0	0	1	9	9	9	9	3	2	0	69	0	1	0	1	1	0	6	84	4	5	6	15	0	99	0	0	0	0	1	0	0	0	0	1	126	1	1	0	100	0	0	0	0	0	0
141	0	0	0	0	0	1	9	9	9	9	3	2	0	53	0	1	0	0	0	0	5	245	4	We note that you stated that some corrections to the manuscript need to be made. Please note that these will not be made on your behalf. All changes must be made to the manuscript attached.	5	13	0	99	0	1	0	1	0	0	1	0	0	1	220	1	1	0	180	0	1	1	1	1	0
142	1	1	2	2	0	0	4	4	0	6	4	1	1	53	0	1	0	0	0	0	5	26	3	5	6	14	0	0	0	0	0	0	1	0	0	0	0	0	106	1	1	0	140	0	1	0	0	0	0
144	0	0	0	0	0	0	9	9	9	9	4	2	0	76	0	1	0	1	1	1	7	166	4	5	6	15	0	99	0	0	0	0	1	0	0	0	1	0	89	1	1	0	172	0	1	1	1	1	0
145	1	1	2	2	0	1	4	4	0	6	3	2	0	81	0	1	0	1	1	1	8	244	4	5	6	15	0	1	0	0	0	0	1	0	1	1	0	0	191	1	1	0	170	0	1	1	1	1	0
146	1	1	2	2	0	1	1	1	0	3	3	1	1	24	1	0	1	0	0	0	2	36	4	5	6	15	0	3	0	0	0	0	1	0	0	0	0	0	99	1	1	0	140	0	1	0	0	0	0
147	1	1	3	3	0	1	2	1	0	2	1	2	0	73	0	1	0	1	1	1	7	34	4	5	6	15	0	5	0	0	0	0	1	0	0	1	1	0	123	1	1	0	160	0	1	1	1	0	0
148	1	1	2	2	0	1	1	1	0	3	3	1	1	65	0	1	0	1	1	0	6	232	4	5	6	15	0	3	0	0	0	0	1	0	0	1	0	1	98	1	1	0	162	0	1	1	1	0	0
149	1	2	1	1	0	1	9	9	9	9	2	1	1	47	0	1	0	0	0	0	4	847	3	4	5	12	0	99	0	0	0	0	1	0	0	0	0	0	137	1	1	0	170	0	1	1	1	1	0
150	1	1	2	2	0	1	4	4	0	6	2	2	0	48	0	1	0	0	0	0	4	123	4	5	6	15	0	0	0	0	0	0	1	0	0	0	0	0	117	1	1	0	161	0	1	1	1	0	0
151	1	2	1	1	0	1	9	9	9	9	3	2	0	53	0	1	0	0	0	0	5	51	4	5	6	15	0	99	0	0	0	0	1	0	0	0	0	0	279	1	1	0	150	0	1	1	0	0	0
152	1	1	3	3	1	1	2	1	0	5	4	1	1	66	0	1	0	1	1	0	6	150	3	5	6	14	0	8	0	0	0	0	1	0	0	1	1	0	126	1	1	0	165	0	1	1	1	0	0
153	1	1	2	2	0	1	1	2	1	3	3	1	1	72	0	1	0	1	1	1	7	268	4	5	6	15	0	10	0	0	0	0	1	0	0	0	0	0	137	1	1	0	130	0	0	0	0	0	0
154	0	0	0	0	0	0	9	9	9	9	2	1	1	46	0	1	0	0	0	0	4	87	2	2	4	8	0	99	0	1	0	1	0	0	0	0	0	0	97	1	1	0	140	0	1	0	0	0	0
155	1	1	2	2	0	1	1	1	0	3	3	1	1	67	0	1	0	1	1	0	6	234	4	5	6	15	0	1	0	0	0	0	1	0	0	0	0	0	116	1	1	0	158	0	1	1	0	0	0
156	1	1	2	3	0	1	3	2	1	2	1	1	1	85	0	1	0	1	1	1	8	263	3	2	5	10	0	19	0	0	0	0	1	0	0	1	1	0	147	1	1	0	150	0	1	1	0	0	0
157	0	0	0	0	0	0	9	9	9	9	1	1	1	80	0	1	0	1	1	1	8	52	2	2	3	7	0	99	0	1	0	1	0	0	0	1	1	1	187	1	1	0	146	0	1	0	0	0	0
158	1	1	2	3	0	1	1	1	0	5	1	2	0	72	0	1	0	1	1	1	7	443	4	2	5	11	0	21	0	0	0	0	1	0	0	1	0	0	182	1	1	0	96	0	0	0	0	0	0
159	1	1	2	2	0	0	3	1	0	5	4	1	1	82	0	1	0	1	1	1	8	118	2	2	4	8	0	31	0	0	0	0	1	0	0	0	0	0	164	1	1	0	117	0	0	0	0	0	0
160	1	1	2	2	0	1	4	4	0	6	2	1	1	74	0	1	0	1	1	1	7	60	4	5	6	15	0	2	0	0	0	0	1	0	0	1	1	0	188	1	1	0	160	0	1	1	1	0	0
161	1	1	3	2	0	1	2	1	0	2	1	2	0	88	0	1	0	1	1	1	8	121	4	4	5	13	0	13	0	0	0	0	1	0	1	1	0	0	150	1	1	0	100	0	0	0	0	0	0
162	1	1	2	2	0	1	4	4	0	6	3	1	1	46	0	1	0	0	0	0	4	185	4	5	6	15	0	0	0	0	0	0	1	0	0	0	0	1	90	1	1	0	140	0	1	0	0	0	0
163	1	1	2	2	0	1	2	2	1	4	4	1	1	69	0	1	0	1	1	0	6	96	4	5	6	15	0	3	0	0	0	0	1	0	0	0	0	0	159	1	1	0	170	0	1	1	1	1	0
164	1	2	1	1	0	1	9	9	9	9	2	2	0	53	0	1	0	0	0	0	5	89	3	5	6	14	0	99	0	0	0	0	1	0	0	1	0	0	119	1	1	0	130	0	0	0	0	0	0
165	1	1	2	2	0	1	3	1	0	2	1	1	1	77	0	1	0	1	1	1	7	319	4	2	4	10	0	14	0	0	0	0	1	0	1	0	0	1	140	1	1	0	170	0	1	1	1	1	0
166	1	2	1	1	0	1	9	9	9	9	3	2	0	80	0	1	0	1	1	1	8	56	4	5	6	15	0	99	0	0	0	0	1	0	0	0	0	0	112	1	1	0	140	0	1	0	0	0	0
168	1	1	2	2	0	1	2	1	0	2	3	1	1	81	0	1	0	1	1	1	8	239	4	5	6	15	0	0	0	0	0	0	1	0	1	1	1	0	246	1	1	0	120	0	0	0	0	0	0
169	0	0	0	0	0	0	9	9	9	9	2	2	0	71	0	1	0	1	1	1	7	95	4	5	5	14	0	99	1	1	0	1	0	0	0	0	0	1	111	1	1	0	130	0	0	0	0	0	0
170	1	1	3	3	0	1	2	1	0	2	1	2	0	53	0	1	0	0	0	0	5	183	3	4	5	12	0	16	0	0	0	0	1	0	0	1	1	0	112	1	1	0	160	0	1	1	1	0	0
171	0	0	0	0	0	1	9	9	9	9	3	1	1	76	0	1	0	1	1	1	7	128	4	5	6	15	0	99	0	0	0	0	1	0	0	0	0	1	230	1	1	0	120	0	0	0	0	0	0
172	1	1	3	3	0	0	3	2	1	1	4	2	0	75	0	1	0	1	1	1	7	72	4	4	6	14	0	5	0	0	0	0	1	0	0	0	0	1	122	1	1	0	160	0	1	1	1	0	0
173	0	0	0	0	0	0	9	9	9	9	4	1	1	43	0	0	1	0	0	0	4	76	4	4	5	13	0	99	0	0	1	1	0	0	0	0	0	0	155	1	1	0	120	0	0	0	0	0	0
174	0	0	0	0	0	1	9	9	9	9	3	2	0	46	0	1	0	0	0	0	4	15	4	5	6	15	0	99	0	0	0	0	1	0	0	0	0	1	114	1	1	0	120	0	0	0	0	0	0
176	0	0	0	0	0	1	9	9	9	9	2	1	1	69	0	1	0	1	1	0	6	30	4	5	6	15	0	99	0	0	0	0	1	0	1	0	0	0	35	0	0	1	210	0	1	1	1	1	1
177	1	1	3	2	0	1	2	1	0	2	3	1	1	86	0	1	0	1	1	1	8	179	4	5	6	15	0	9	0	0	0	0	1	0	1	1	0	0	148	1	1	0	130	0	0	0	0	0	0
178	1	1	3	2	0	1	3	2	1	1	4	2	0	75	0	1	0	1	1	1	7	31	3	4	5	12	0	12	0	0	0	0	1	0	0	0	0	1	140	1	1	0	206	0	1	1	1	1	1
179	0	0	0	0	0	0	9	9	9	9	4	1	1	46	0	1	0	0	0	0	4	77	4	5	6	15	0	99	0	0	0	0	1	0	0	0	0	0	115	1	1	0	152	0	1	1	0	0	0
180	0	0	0	0	0	0	9	9	9	9	4	2	0	94	0	1	0	1	1	1	9	117	2	2	4	8	0	99	0	0	0	0	1	0	0	1	1	0	168	1	1	0	140	0	1	0	0	0	0
181	1	1	2	2	0	0	4	4	0	6	3	1	1	55	0	1	0	0	0	0	5	63	4	5	6	15	0	0	0	0	0	0	1	0	0	0	0	1	139	1	1	0	120	0	0	0	0	0	0
182	1	1	2	2	0	1	1	1	0	1	3	1	1	42	0	0	1	0	0	0	4	692	4	5	6	15	0	0	0	0	0	0	1	0	0	0	0	0	369	1	1	0	180	0	1	1	1	1	0
183	1	1	2	2	0	1	1	1	0	3	2	1	1	48	0	1	0	0	0	0	4	1076	4	5	6	15	0	4	0	0	0	0	1	0	0	0	0	0	101	1	1	0	169	0	1	1	1	0	0
184	0	0	0	0	0	1	9	9	9	9	4	2	0	81	0	1	0	1	1	1	8	684	3	4	5	12	0	99	0	0	0	0	1	0	0	0	0	0	215	1	1	0	98	0	0	0	0	0	0
185	1	1	3	3	1	1	1	1	0	2	2	1	1	66	0	1	0	1	1	0	6	108	4	5	6	15	0	12	0	0	0	0	1	0	0	0	1	0	93	1	1	0	170	0	1	1	1	1	0
186	0	0	0	0	0	1	9	9	9	9	3	2	0	41	0	0	1	0	0	0	4	153	4	5	6	15	0	99	0	0	0	0	1	0	0	0	0	0	89	1	1	0	154	0	1	1	0	0	0
187	0	0	0	0	0	1	9	9	9	9	2	2	0	55	0	1	0	0	0	0	5	40	4	5	6	15	0	99	0	0	0	0	1	0	0	1	0	0	97	1	1	0	140	0	1	0	0	0	0
188	1	1	2	2	0	1	1	1	0	1	3	1	1	69	0	1	0	1	1	0	6	63	4	5	6	15	0	4	0	0	0	0	1	0	1	1	0	1	149	1	1	0	110	0	0	0	0	0	0
189	1	1	2	2	0	1	1	1	0	2	3	1	1	72	0	1	0	1	1	1	7	364	4	5	6	15	0	9	0	0	0	0	1	0	0	1	0	0	178	1	1	0	140	0	1	0	0	0	0
190	1	1	3	3	0	1	1	1	0	1	3	1	1	54	0	1	0	0	0	0	5	121	4	4	6	14	0	10	0	0	0	0	1	0	0	0	0	0	255	1	1	0	190	0	1	1	1	1	0
191	1	1	2	2	0	0	2	1	0	2	2	2	0	77	0	1	0	1	1	1	7	510	4	5	6	15	0	9	0	0	0	0	1	0	1	1	0	0	188	1	1	0	150	0	1	1	0	0	0
192	1	2	1	1	0	1	9	9	9	9	4	1	1	66	0	1	0	1	1	0	6	67	4	4	5	13	0	99	0	0	0	0	1	0	0	1	0	0	160	1	1	0	160	0	1	1	1	0	0
193	1	2	1	1	0	0	9	9	9	9	4	1	1	74	0	1	0	1	1	1	7	92	1	1	1	3	1	99	0	0	0	0	1	0	0	1	0	1	208	1	1	0	189	0	1	1	1	1	0
194	1	2	1	1	0	1	9	9	9	9	2	1	1	83	0	1	0	1	1	1	8	128	4	5	6	15	0	99	0	0	0	0	1	0	0	1	0	0	114	1	1	0	140	0	1	0	0	0	0
195	1	1	2	2	0	0	1	1	0	4	1	1	1	73	0	1	0	1	1	1	7	277	4	4	5	13	0	10	0	0	0	0	1	0	0	0	0	0	104	1	1	0	167	0	1	1	1	0	0
196	1	1	2	2	0	1	4	4	0	6	4	2	0	69	0	1	0	1	1	0	6	170	4	5	6	15	0	0	0	0	0	0	1	0	0	1	0	0	139	1	1	0	110	0	0	0	0	0	0
197	1	1	2	2	0	1	4	4	0	6	3	2	0	75	0	1	0	1	1	1	7	288	4	5	6	15	0	0	0	0	0	0	1	0	0	0	0	1	110	1	1	0	150	0	1	1	0	0	0
198	1	1	3	3	0	1	1	1	0	1	2	1	1	53	0	1	0	0	0	0	5	100	4	5	6	15	0	0	0	0	0	0	1	0	0	0	0	0	118	1	1	0	130	0	0	0	0	0	0
199	1	1	2	2	0	1	4	4	0	6	3	2	0	75	0	1	0	1	1	1	7	21	4	5	6	15	0	0	0	0	0	0	1	0	0	0	0	1	95	1	1	0	178	0	1	1	1	1	0
200	1	1	2	2	0	1	1	1	0	3	3	1	1	60	0	1	0	0	1	0	6	287	4	5	6	15	0	4	0	0	0	0	1	0	0	1	0	1	114	1	1	0	195	0	1	1	1	1	0
201	1	1	2	3	0	1	2	1	0	2	1	2	0	76	0	1	0	1	1	1	7	167	2	2	5	9	0	21	0	0	0	0	1	0	0	0	0	0	103	1	1	0	140	0	1	0	0	0	0
202	0	0	0	0	0	1	9	9	9	9	2	1	1	74	0	1	0	1	1	1	7	119	4	5	6	15	0	99	0	0	0	0	1	0	1	1	0	1	38	0	0	1	140	0	1	0	0	0	0
203	1	1	3	3	0	1	1	1	0	4	1	1	1	63	0	1	0	0	1	0	6	128	4	2	5	11	0	18	0	0	0	0	1	1	0	1	0	0	161	1	1	0	120	0	0	0	0	0	0
204	1	2	1	1	0	1	9	9	9	9	3	2	0	86	0	1	0	1	1	1	8	209	3	5	6	14	0	99	0	0	0	0	1	1	0	0	1	0	102	1	1	0	160	0	1	1	1	0	0
205	1	1	3	2	0	1	4	4	0	6	2	2	0	68	0	1	0	1	1	0	6	116	4	5	6	15	0	2	0	0	0	0	1	0	0	1	1	1	158	1	1	0	150	0	1	1	0	0	0
206	1	2	1	1	0	1	9	9	9	9	4	2	0	52	0	1	0	0	0	0	5	39	4	5	6	15	0	99	0	0	0	0	1	0	0	0	0	0	227	1	1	0	70	1	0	0	0	0	0
207	0	0	0	0	0	1	9	9	9	9	4	2	0	87	0	1	0	1	1	1	8	91	3	2	5	10	0	99	0	0	0	0	1	0	1	1	1	0	222	1	1	0	101	0	0	0	0	0	0
208	0	0	0	0	0	0	9	9	9	9	2	1	1	43	0	0	1	0	0	0	4	171	4	2	5	11	0	99	0	0	0	0	1	0	0	0	0	0	124	1	1	0	120	0	0	0	0	0	0
209	1	1	2	2	0	0	4	4	0	6	2	2	0	81	0	1	0	1	1	1	8	345	4	2	5	11	0	6	0	0	0	0	1	0	0	0	0	0	126	1	1	0	110	0	0	0	0	0	0
210	1	1	3	3	0	1	1	1	0	2	1	2	0	90	0	1	0	1	1	1	9	10	3	2	5	10	0	26	0	0	0	0	1	0	1	1	1	0	181	1	1	0	142	0	1	0	0	0	0
212	1	2	1	1	0	1	9	9	9	9	4	2	0	55	0	1	0	0	0	0	5	177	4	5	6	15	0	99	0	0	0	0	1	0	0	1	0	0	134	1	1	0	197	0	1	1	1	1	0
213	0	0	0	0	0	1	9	9	9	9	3	1	1	47	0	1	0	0	0	0	4	324	4	5	6	15	0	99	0	0	0	0	1	0	1	0	0	1	139	1	1	0	137	0	0	0	0	0	0
214	1	1	3	3	1	1	2	1	0	2	4	2	0	81	0	1	0	1	1	1	8	265	3	4	5	12	0	14	0	0	0	0	1	0	1	1	1	0	162	1	1	0	140	0	1	0	0	0	0
215	1	1	3	2	0	1	2	1	0	2	1	1	1	74	0	1	0	1	1	1	7	157	4	5	6	15	0	10	0	0	0	0	1	0	0	1	1	0	125	1	1	0	160	0	1	1	1	0	0
216	1	1	3	3	0	1	1	1	0	2	1	1	1	54	0	1	0	0	0	0	5	136	3	2	5	10	0	23	0	0	0	0	1	0	0	0	0	0	299	1	1	0	111	0	0	0	0	0	0
217	1	1	2	3	0	1	3	3	1	5	1	1	1	31	1	0	1	0	0	0	3	61	4	2	5	11	0	23	0	0	0	0	1	0	0	0	0	0	104	1	1	0	110	0	0	0	0	0	0
218	1	1	2	2	0	0	1	1	0	3	3	2	0	43	0	0	1	0	0	0	4	99	4	5	6	15	0	1	0	0	0	0	1	0	0	0	0	0	103	1	1	0	180	0	1	1	1	1	0
219	1	2	1	1	0	1	9	9	9	9	3	1	1	58	0	1	0	0	0	0	5	92	3	5	6	14	0	99	0	0	0	0	1	0	0	1	0	0	156	1	1	0	160	0	1	1	1	0	0
220	0	0	0	0	0	1	9	9	9	9	4	1	1	78	0	1	0	1	1	1	7	63	4	5	6	15	0	99	0	0	1	1	0	0	0	1	1	1	157	1	1	0	160	0	1	1	1	0	0
221	1	1	2	2	0	1	2	1	0	3	3	1	1	49	0	1	0	0	0	0	4	50	4	5	6	15	0	2	0	0	0	0	1	0	0	0	0	0	120	1	1	0	160	0	1	1	1	0	0
222	0	0	0	0	0	0	9	9	9	9	4	2	0	66	0	1	0	1	1	0	6	302	1	1	3	5	1	99	0	0	0	0	1	1	0	1	0	1	115	1	1	0	103	0	0	0	0	0	0
224	1	1	2	2	0	0	1	2	1	1	4	2	0	85	0	1	0	1	1	1	8	153	4	5	6	15	0	2	0	0	0	0	1	0	1	1	0	1	260	1	1	0	140	0	1	0	0	0	0
225	1	1	2	2	0	1	1	1	0	3	3	1	1	46	0	1	0	0	0	0	4	373	4	5	6	15	0	1	0	0	0	0	1	0	0	0	0	0	114	1	1	0	180	0	1	1	1	1	0
226	0	0	0	0	0	1	9	9	9	9	4	1	1	63	0	1	0	0	1	0	6	87	4	5	6	15	0	99	0	0	0	0	1	0	1	1	0	0	38	0	0	1	140	0	1	0	0	0	0
227	1	1	3	3	1	1	2	1	0	2	1	1	1	55	0	1	0	0	0	0	5	33	4	4	6	14	0	12	0	0	0	0	1	0	0	0	0	0	124	1	1	0	140	0	1	0	0	0	0
228	0	0	0	0	0	0	9	9	9	9	4	1	1	51	0	1	0	0	0	0	5	248	4	5	6	15	0	99	0	0	0	0	1	0	0	0	0	0	145	1	1	0	120	0	0	0	0	0	0
229	0	0	0	0	0	1	9	9	9	9	4	2	0	71	0	1	0	1	1	1	7	758	4	5	6	15	0	99	0	0	0	0	1	0	1	1	0	0	204	1	1	0	120	0	0	0	0	0	0
230	1	1	2	2	0	0	1	1	0	2	2	2	0	49	0	1	0	0	0	0	4	103	4	5	6	15	0	0	0	0	0	0	1	0	0	0	1	0	118	1	1	0	114	0	0	0	0	0	0
231	1	1	3	3	1	1	2	1	0	2	3	2	0	78	0	1	0	1	1	1	7	728	4	5	6	15	0	5	0	0	0	0	1	0	1	1	1	0	273	1	1	0	111	0	0	0	0	0	0
232	1	1	2	2	0	1	2	1	0	4	3	1	1	45	0	0	1	0	0	0	4	176	4	5	6	15	0	2	0	0	0	0	1	0	0	1	0	1	92	1	1	0	133	0	0	0	0	0	0
233	1	2	1	1	0	1	9	9	9	9	3	1	1	43	0	0	1	0	0	0	4	73	4	5	6	15	0	99	0	0	0	0	1	0	0	0	0	0	102	1	1	0	140	0	1	0	0	0	0
234	0	0	0	0	0	1	9	9	9	9	3	2	0	39	1	0	1	0	0	0	3	60	4	5	6	15	0	99	0	0	0	0	1	0	0	0	0	0	101	1	1	0	120	0	0	0	0	0	0
235	1	1	2	2	0	1	3	1	0	2	2	1	1	86	0	1	0	1	1	1	8	223	4	4	5	13	0	8	0	0	0	0	1	0	0	1	1	0	125	1	1	0	140	0	1	0	0	0	0
236	1	1	2	2	0	1	4	4	0	6	3	1	1	68	0	1	0	1	1	0	6	120	4	5	6	15	0	1	0	0	0	0	1	0	0	0	0	0	114	1	1	0	120	0	0	0	0	0	0
237	1	1	2	2	0	1	1	1	0	5	2	1	1	66	0	1	0	1	1	0	6	153	4	5	6	15	0	1	0	0	0	0	1	0	1	1	1	0	176	1	1	0	134	0	0	0	0	0	0
238	1	2	1	1	0	1	9	9	9	9	4	1	1	40	1	0	1	0	0	0	4	60	4	5	6	15	0	99	0	0	0	0	1	0	0	0	0	0	315	1	1	0	120	0	0	0	0	0	0
239	1	1	2	2	0	1	1	1	0	5	3	1	1	59	0	1	0	0	0	0	5	169	4	5	6	15	0	2	0	0	0	0	1	0	0	0	0	0	140	1	1	0	170	0	1	1	1	1	0
240	1	1	3	2	0	1	1	1	0	4	3	1	1	44	0	0	1	0	0	0	4	34	3	5	6	14	0	7	0	0	0	0	1	0	1	0	0	0	320	1	1	0	150	0	1	1	0	0	0
241	1	2	1	1	0	1	9	9	9	9	3	1	1	47	0	1	0	0	0	0	4	44	4	5	6	15	0	99	0	0	0	0	1	0	0	0	0	0	161	1	1	0	150	0	1	1	0	0	0
242	0	0	0	0	0	1	9	9	9	9	3	2	0	60	0	1	0	0	1	0	6	243	4	5	6	15	0	99	0	0	0	0	1	0	0	1	0	0	152	1	1	0	116	0	0	0	0	0	0
243	0	0	0	0	0	0	9	9	9	9	2	2	0	52	0	1	0	0	0	0	5	110	3	4	5	12	0	99	0	0	1	1	0	0	0	1	1	0	99	1	1	0	125	0	0	0	0	0	0
244	1	2	1	1	0	0	9	9	9	9	4	2	0	80	0	1	0	1	1	1	8	41	1	1	4	6	0	99	0	0	0	0	1	0	0	0	1	1	141	1	1	0	164	0	1	1	1	0	0
245	1	1	2	2	0	0	3	2	1	1	4	1	1	55	0	1	0	0	0	0	5	241	4	5	6	15	0	4	0	0	0	0	1	0	0	1	0	0	214	1	1	0	160	0	1	1	1	0	0
246	1	1	2	2	0	1	4	4	0	6	3	1	1	76	0	1	0	1	1	1	7	109	4	5	6	15	0	3	0	0	0	0	1	0	1	0	0	0	444	0	0	1	149	0	1	0	0	0	0
247	1	1	2	2	0	0	1	2	1	4	4	1	1	64	0	1	0	0	1	0	6	160	4	5	6	15	0	4	0	0	0	0	1	0	0	0	0	1	209	1	1	0	159	0	1	1	0	0	0
248	1	2	1	1	0	0	9	9	9	9	3	1	1	83	0	1	0	1	1	1	8	269	4	5	6	15	0	99	0	0	0	0	1	0	0	0	0	1	122	1	1	0	135	0	0	0	0	0	0
249	1	1	2	2	0	1	1	1	0	3	3	2	0	76	0	1	0	1	1	1	7	286	4	5	6	15	0	2	0	0	0	0	1	0	0	0	0	0	129	1	1	0	180	0	1	1	1	1	0
250	1	2	1	1	0	0	9	9	9	9	4	1	1	66	0	1	0	1	1	0	6	231	2	2	4	8	0	99	0	0	0	0	1	0	0	0	0	0	192	1	1	0	140	0	1	0	0	0	0
251	1	1	3	3	0	1	1	1	0	5	1	2	0	62	0	1	0	0	1	0	6	60	3	2	5	10	0	21	0	0	0	0	1	0	0	1	0	0	128	1	1	0	90	0	0	0	0	0	0
252	1	1	2	2	0	1	2	1	0	5	2	1	1	67	0	1	0	1	1	0	6	113	4	5	6	15	0	1	0	0	0	0	1	0	1	1	0	0	131	1	1	0	143	0	1	0	0	0	0
253	1	1	2	2	0	1	2	2	1	3	4	2	0	77	0	1	0	1	1	1	7	1064	4	5	6	15	0	1	0	0	0	0	1	0	0	1	0	0	99	1	1	0	120	0	0	0	0	0	0
254	0	0	0	0	0	0	9	9	9	9	2	1	1	73	0	1	0	1	1	1	7	123	4	3	5	12	0	99	0	1	0	1	0	0	0	0	0	0	94	1	1	0	152	0	1	1	0	0	0
255	1	1	2	2	0	1	2	1	0	1	3	1	1	88	0	1	0	1	1	1	8	36	4	5	6	15	0	0	0	0	0	0	1	0	0	1	0	0	111	1	1	0	140	0	1	0	0	0	0
257	0	0	0	0	0	0	9	9	9	9	4	2	0	80	0	1	0	1	1	1	8	163	4	5	6	15	0	99	0	0	0	0	1	0	0	1	0	0	133	1	1	0	155	0	1	1	0	0	0
258	0	0	0	0	0	1	9	9	9	9	3	1	1	40	1	0	1	0	0	0	4	60	4	5	6	15	0	99	0	0	0	0	1	0	0	1	0	1	117	1	1	0	224	0	1	1	1	1	1
259	1	1	2	2	0	1	1	1	0	3	3	2	0	62	0	1	0	0	1	0	6	372	4	5	6	15	0	4	0	0	0	0	1	0	0	0	0	0	127	1	1	0	210	0	1	1	1	1	1
260	1	1	2	2	0	1	1	1	0	5	2	1	1	67	0	1	0	1	1	0	6	111	4	5	6	15	0	0	0	0	0	0	1	0	1	1	0	0	109	1	1	0	152	0	1	1	0	0	0
261	1	1	3	3	1	1	2	1	0	2	1	1	1	61	0	1	0	0	1	0	6	45	3	3	5	11	0	15	0	0	0	0	1	0	0	1	1	0	114	1	1	0	140	0	1	0	0	0	0
262	0	0	0	0	0	0	9	9	9	9	4	2	0	24	1	0	1	0	0	0	2	25	3	4	5	12	0	99	0	0	1	1	0	0	0	0	0	0	91	1	1	0	90	0	0	0	0	0	0
263	1	1	2	3	0	1	3	3	1	5	1	1	1	63	0	1	0	0	1	0	6	98	4	2	5	11	0	22	0	0	0	0	1	0	1	1	0	0	108	1	1	0	140	0	1	0	0	0	0
264	1	2	1	1	0	1	9	9	9	9	3	1	1	33	1	0	1	0	0	0	3	19	3	5	6	14	0	99	0	0	0	0	1	0	0	1	0	0	128	1	1	0	200	0	1	1	1	1	1
265	0	0	0	0	0	0	9	9	9	9	3	1	1	16	1	0	1	0	0	0	1	50	4	5	6	15	0	99	0	0	0	0	1	0	0	0	0	0	84	1	1	0	130	0	0	0	0	0	0
266	1	1	3	2	0	1	2	1	0	1	4	1	1	52	0	1	0	0	0	0	5	32	4	5	6	15	0	5	0	0	0	0	1	0	0	0	0	0	119	1	1	0	180	0	1	1	1	1	0
267	1	1	3	2	0	1	1	1	0	5	2	1	1	67	0	1	0	1	1	0	6	68	4	5	6	15	0	4	0	0	0	0	1	0	1	1	0	0	148	1	1	0	160	0	1	1	1	0	0
268	0	0	0	0	0	1	9	9	9	9	4	2	0	43	0	0	1	0	0	0	4	81	4	5	6	15	0	99	0	0	0	0	1	0	0	0	0	0	114	1	1	0	152	0	1	1	0	0	0
269	0	0	0	0	0	1	9	9	9	9	3	2	0	47	0	1	0	0	0	0	4	60	4	5	6	15	0	99	0	0	0	0	1	0	0	0	0	0	104	1	1	0	140	0	1	0	0	0	0
270	1	1	2	2	0	1	1	1	0	5	2	2	0	69	0	1	0	1	1	0	6	124	4	4	5	13	0	0	0	0	0	0	1	0	0	0	0	0	148	1	1	0	150	0	1	1	0	0	0
271	0	0	0	0	0	1	9	9	9	9	4	1	1	27	1	0	1	0	0	0	2	251	4	5	6	15	0	99	0	0	0	0	1	0	0	0	0	0	164	1	1	0	130	0	0	0	0	0	0
272	1	1	3	3	1	1	1	1	0	2	2	1	1	73	0	1	0	1	1	1	7	102	4	2	5	11	0	18	0	0	0	0	1	0	0	1	1	0	102	1	1	0	116	0	0	0	0	0	0
273	1	1	2	2	0	1	2	1	0	3	3	1	1	57	0	1	0	0	0	0	5	64	4	5	6	15	0	1	0	0	0	0	1	0	1	1	0	0	294	1	1	0	142	0	1	0	0	0	0
274	1	1	3	2	0	1	1	1	0	5	2	2	0	80	0	1	0	1	1	1	8	91	4	4	6	14	0	8	0	0	0	0	1	0	0	1	1	0	164	1	1	0	120	0	0	0	0	0	0
275	1	1	2	2	0	1	1	1	0	4	3	1	1	79	0	1	0	1	1	1	7	157	4	5	6	15	0	1	0	0	0	0	1	0	0	0	0	0	89	1	1	0	110	0	0	0	0	0	0
276	1	1	3	3	0	1	1	1	0	5	1	2	0	89	0	1	0	1	1	1	8	55	4	2	5	11	0	17	0	0	0	0	1	0	0	0	0	0	104	1	1	0	170	0	1	1	1	1	0
277	1	2	1	1	0	1	9	9	9	9	3	1	1	76	0	1	0	1	1	1	7	123	2	4	6	12	0	99	0	0	0	0	1	0	0	1	0	0	110	1	1	0	118	0	0	0	0	0	0
278	1	1	2	2	0	0	1	1	0	3	3	1	1	56	0	1	0	0	0	0	5	50	4	5	6	15	0	2	0	0	0	0	1	0	0	1	0	0	137	1	1	0	154	0	1	1	0	0	0
279	1	1	3	2	0	0	1	1	0	1	2	1	1	66	0	1	0	1	1	0	6	104	4	2	5	11	0	12	0	0	0	0	1	0	0	1	0	1	129	1	1	0	150	0	1	1	0	0	0
280	1	1	3	3	1	1	2	1	0	2	1	1	1	59	0	1	0	0	0	0	5	50	4	4	5	13	0	16	0	0	0	0	1	0	0	0	0	0	129	1	1	0	150	0	1	1	0	0	0
281	1	1	3	2	0	1	2	1	0	4	2	2	0	67	0	1	0	1	1	0	6	35	4	5	6	15	0	8	0	0	0	0	1	0	0	1	0	0	119	1	1	0	160	0	1	1	1	0	0
282	1	1	2	2	0	1	2	1	0	4	2	1	1	76	0	1	0	1	1	1	7	215	4	5	6	15	0	0	0	0	0	0	1	0	1	1	0	0	184	1	1	0	142	0	1	0	0	0	0
283	1	2	1	1	0	0	9	9	9	9	4	2	0	73	0	1	0	1	1	1	7	51	1	1	2	4	1	99	0	0	0	0	1	1	1	1	0	0	247	1	1	0	151	0	1	1	0	0	0
284	1	2	1	1	0	1	9	9	9	9	4	2	0	71	0	1	0	1	1	1	7	99	1	1	2	4	1	99	0	0	0	0	1	0	0	1	0	0	156	1	1	0	180	0	1	1	1	1	0
285	1	2	1	1	0	0	9	9	9	9	4	2	0	79	0	1	0	1	1	1	7	62	1	1	1	3	1	99	0	0	0	0	1	0	1	1	1	0	233	1	1	0	139	0	0	0	0	0	0
286	1	2	1	1	0	1	9	9	9	9	2	1	1	42	0	0	1	0	0	0	4	106	3	5	6	14	0	99	0	0	0	0	1	0	0	1	0	0	107	1	1	0	160	0	1	1	1	0	0
287	1	1	2	2	0	1	3	2	1	1	4	1	1	55	0	1	0	0	0	0	5	218	2	2	4	8	0	17	0	0	0	0	1	0	0	0	0	0	123	1	1	0	160	0	1	1	1	0	0
288	1	1	2	2	0	1	3	2	1	4	4	1	1	74	0	1	0	1	1	1	7	573	4	5	6	15	0	9	0	0	0	0	1	0	0	1	0	0	129	1	1	0	188	0	1	1	1	1	0
289	1	1	3	3	1	1	2	1	0	2	2	2	0	55	0	1	0	0	0	0	5	40	4	5	6	15	0	16	0	0	0	0	1	0	0	0	1	1	114	1	1	0	120	0	0	0	0	0	0
290	1	1	2	2	0	0	1	1	0	5	3	1	1	64	0	1	0	0	1	0	6	155	4	5	6	15	0	1	0	0	0	0	1	0	1	0	0	0	208	1	1	0	116	0	0	0	0	0	0
291	1	2	1	1	0	0	9	9	9	9	4	2	0	51	0	1	0	0	0	0	5	199	1	1	1	3	1	99	0	0	0	0	1	0	1	1	0	1	194	1	1	0	145	0	1	0	0	0	0
292	1	2	1	1	0	1	9	9	9	9	4	1	1	28	1	0	1	0	0	0	2	123	4	5	6	15	0	99	0	0	0	0	1	0	0	1	0	0	144	1	1	0	220	0	1	1	1	1	1
293	0	0	0	0	0	0	9	9	9	9	4	1	1	40	1	0	1	0	0	0	4	30	2	2	3	7	0	99	0	0	1	1	0	0	0	1	0	0	163	1	1	0	180	0	1	1	1	1	0
294	0	0	0	0	0	0	9	9	9	9	2	1	1	86	0	1	0	1	1	1	8	5	4	4	5	13	0	99	1	1	0	1	0	0	0	1	1	0	100	1	1	0	100	0	0	0	0	0	0
295	1	2	1	1	0	0	9	9	9	9	4	1	1	59	0	1	0	0	0	0	5	57	1	1	1	3	1	99	0	0	0	0	1	0	0	0	0	0	233	1	1	0	150	0	1	1	0	0	0
296	1	1	2	2	0	1	4	4	0	6	2	2	0	76	0	1	0	1	1	1	7	43	4	5	6	15	0	0	0	0	0	0	1	0	0	0	0	0	112	1	1	0	100	0	0	0	0	0	0
297	0	0	0	0	0	0	9	9	9	9	4	1	1	85	0	1	0	1	1	1	8	111	3	4	4	11	0	17	0	0	0	0	1	0	0	1	1	1	114	1	1	0	122	0	0	0	0	0	0
298	1	1	3	3	1	1	2	1	0	1	1	1	1	61	0	1	0	0	1	0	6	229	3	2	5	10	0	18	0	0	0	0	1	0	0	0	0	0	141	1	1	0	150	0	1	1	0	0	0
300	1	1	3	3	1	1	1	1	0	5	1	1	1	61	0	1	0	0	1	0	6	110	4	1	5	10	0	21	0	0	0	0	1	0	0	1	0	0	139	1	1	0	110	0	0	0	0	0	0
301	1	1	2	2	0	1	1	2	1	3	3	1	1	47	0	1	0	0	0	0	4	277	4	5	6	15	0	1	0	0	0	0	1	0	0	1	0	1	120	1	1	0	161	0	1	1	1	0	0
302	0	0	0	0	0	1	9	9	9	9	3	1	1	69	0	1	0	1	1	0	6	174	4	5	6	15	0	99	0	0	0	0	1	0	0	1	0	0	127	1	1	0	137	0	0	0	0	0	0
303	1	1	2	2	0	1	1	2	1	4	4	1	1	31	1	0	1	0	0	0	3	116	4	5	6	15	0	3	0	0	0	0	1	0	0	0	0	0	110	1	1	0	123	0	0	0	0	0	0
304	1	1	2	2	0	1	2	1	0	5	2	1	1	93	0	1	0	1	1	1	9	923	4	2	5	11	0	8	0	0	0	0	1	0	0	0	0	0	132	1	1	0	100	0	0	0	0	0	0
306	1	1	2	2	0	1	2	1	0	5	3	2	0	90	0	1	0	1	1	1	9	532	4	4	5	13	0	5	0	0	0	0	1	0	0	1	0	0	97	1	1	0	180	0	1	1	1	1	0
307	1	2	1	1	0	1	9	9	9	9	2	2	0	36	1	0	1	0	0	0	3	18	4	4	6	14	0	99	0	0	0	0	1	0	0	1	0	0	111	1	1	0	180	0	1	1	1	1	0
308	1	1	2	2	0	1	2	1	0	5	3	1	1	72	0	1	0	1	1	1	7	332	4	5	6	15	0	3	0	0	0	0	1	0	1	1	0	0	114	1	1	0	160	0	1	1	1	0	0
309	1	1	2	2	0	1	1	1	0	2	4	2	0	88	0	1	0	1	1	1	8	535	2	1	4	7	0	23	0	0	0	0	1	0	0	1	0	0	146	1	1	0	160	0	1	1	1	0	0
310	1	1	3	3	0	1	1	1	0	2	1	2	0	80	0	1	0	1	1	1	8	53	4	1	5	10	0	21	0	0	0	0	1	0	0	1	1	0	110	1	1	0	160	0	1	1	1	0	0
311	1	1	3	3	1	1	2	1	0	2	1	2	0	40	1	0	1	0	0	0	4	76	4	5	6	15	0	13	0	0	0	0	1	0	0	0	1	0	125	1	1	0	115	0	0	0	0	0	0
312	1	1	3	2	0	1	2	1	0	5	2	2	0	70	0	1	0	1	1	0	7	36	4	5	5	14	0	10	0	0	0	0	1	0	1	0	0	0	210	1	1	0	140	0	1	0	0	0	0
313	1	1	3	3	1	1	1	1	0	2	2	1	1	73	0	1	0	1	1	1	7	33	4	3	5	12	0	5	0	0	0	0	1	0	0	1	1	0	110	1	1	0	130	0	0	0	0	0	0
314	1	2	1	1	0	0	9	9	9	9	4	1	1	71	0	1	0	1	1	1	7	336	2	3	4	9	0	99	0	0	0	0	1	0	0	1	0	1	166	1	1	0	180	0	1	1	1	1	0
315	1	1	3	2	0	0	3	2	1	1	4	1	1	65	0	1	0	1	1	0	6	19	1	1	4	6	0	29	0	0	0	0	1	0	1	1	0	1	291	1	1	0	140	0	1	0	0	0	0
316	1	1	2	2	0	1	4	4	0	6	3	2	0	61	0	1	0	0	1	0	6	48	4	5	6	15	0	3	0	0	0	0	1	1	1	1	0	1	216	1	1	0	150	0	1	1	0	0	0
317	1	2	1	1	0	0	9	9	9	9	4	2	0	52	0	1	0	0	0	0	5	680	2	2	1	5	1	99	0	0	0	0	1	0	0	0	0	1	192	1	1	0	129	0	0	0	0	0	0
318	0	0	0	0	0	0	9	9	9	9	3	1	1	75	0	1	0	1	1	1	7	904	4	5	6	15	0	99	0	0	0	0	1	0	0	1	1	1	287	1	1	0	130	0	0	0	0	0	0
319	1	1	3	3	1	1	2	1	0	2	1	2	0	80	0	1	0	1	1	1	8	33	4	5	6	15	0	14	0	0	0	0	1	0	0	1	0	0	109	1	1	0	130	0	0	0	0	0	0
320	1	1	2	2	0	1	2	1	0	2	3	1	1	76	0	1	0	1	1	1	7	85	4	5	6	15	0	0	0	0	0	0	1	0	0	1	0	0	115	1	1	0	182	0	1	1	1	1	0
321	1	1	2	3	0	1	1	1	0	2	1	1	1	74	0	1	0	1	1	1	7	564	4	2	5	11	0	20	0	0	0	0	1	0	0	0	1	1	153	1	1	0	140	0	1	0	0	0	0
322	1	1	2	2	0	1	3	1	0	5	2	2	0	83	0	1	0	1	1	1	8	240	4	5	6	15	0	6	0	0	0	0	1	0	0	0	0	0	120	1	1	0	140	0	1	0	0	0	0
323	1	1	2	2	0	1	1	1	0	3	3	2	0	81	0	1	0	1	1	1	8	142	4	5	6	15	0	1	0	0	0	0	1	0	0	0	0	0	161	1	1	0	140	0	1	0	0	0	0
324	1	1	3	3	1	0	3	2	1	1	4	1	1	53	0	1	0	0	0	0	5	157	3	2	5	10	0	14	0	0	0	0	1	0	1	1	0	0	222	1	1	0	120	0	0	0	0	0	0
325	0	0	0	0	0	0	9	9	9	9	4	1	1	54	0	1	0	0	0	0	5	311	2	2	5	9	0	99	0	0	0	0	1	0	1	0	0	0	267	1	1	0	110	0	0	0	0	0	0
326	1	1	2	2	0	1	1	1	0	1	2	2	0	64	0	1	0	0	1	0	6	1158	4	2	6	12	0	13	0	0	0	0	1	0	0	1	1	0	136	1	1	0	160	0	1	1	1	0	0
328	0	0	0	0	0	0	9	9	9	9	2	1	1	70	0	1	0	1	1	0	7	54	4	4	5	13	0	99	1	1	0	1	0	0	0	1	0	1	179	1	1	0	120	0	0	0	0	0	0
329	1	1	2	2	0	1	2	1	0	3	3	1	1	70	0	1	0	1	1	0	7	226	4	5	6	15	0	3	0	0	0	0	1	0	0	1	0	0	156	1	1	0	160	0	1	1	1	0	0
330	0	0	0	0	0	0	9	9	9	9	4	2	0	39	1	0	1	0	0	0	3	10	3	4	5	12	0	99	0	0	0	0	1	0	0	0	0	0	115	1	1	0	110	0	0	0	0	0	0
331	0	0	0	0	0	0	9	9	9	9	4	2	0	78	0	1	0	1	1	1	7	144	3	4	5	12	0	99	0	0	0	0	1	0	1	1	0	0	312	1	1	0	220	0	1	1	1	1	1
332	0	0	0	0	0	1	9	9	9	9	3	2	0	55	0	1	0	0	0	0	5	42	4	5	6	15	0	99	0	0	0	0	1	0	0	0	0	0	246	1	1	0	175	0	1	1	1	1	0
333	0	0	0	0	0	1	9	9	9	9	3	2	0	50	0	1	0	0	0	0	5	19	4	5	6	15	0	99	0	0	0	0	1	0	0	0	0	0	103	1	1	0	100	0	0	0	0	0	0
334	1	1	3	2	0	1	2	1	0	2	2	1	1	77	0	1	0	1	1	1	7	193	4	5	6	15	0	6	0	0	0	0	1	0	0	1	1	0	115	1	1	0	155	0	1	1	0	0	0
336	1	1	2	2	0	1	1	1	0	2	2	1	1	73	0	1	0	1	1	1	7	25	4	2	5	11	0	14	0	0	0	0	1	0	0	1	1	1	105	1	1	0	150	0	1	1	0	0	0
337	1	1	2	2	0	1	2	1	0	2	4	1	1	72	0	1	0	1	1	1	7	924	4	4	6	14	0	4	0	0	0	0	1	0	0	1	1	0	214	1	1	0	140	0	1	0	0	0	0
338	1	1	3	3	1	1	1	1	0	2	1	2	0	62	0	1	0	0	1	0	6	29	3	2	4	9	0	22	0	0	0	0	1	0	0	1	1	0	110	1	1	0	140	0	1	0	0	0	0
339	1	1	2	2	0	1	2	1	0	3	2	1	1	50	0	1	0	0	0	0	5	350	4	5	6	15	0	2	0	0	0	0	1	0	0	0	0	0	120	1	1	0	140	0	1	0	0	0	0
340	0	0	0	0	0	1	9	9	9	9	3	1	1	81	0	1	0	1	1	1	8	130	3	5	6	14	0	99	0	0	0	0	1	0	1	1	1	0	438	0	0	1	115	0	0	0	0	0	0
341	0	0	0	0	0	0	9	9	9	9	4	2	0	84	0	1	0	1	1	1	8	51	3	2	5	10	0	99	0	0	0	0	1	0	0	1	0	0	115	1	1	0	140	0	1	0	0	0	0
342	1	2	1	1	0	0	9	9	9	9	4	1	1	89	0	1	0	1	1	1	8	45	1	1	4	6	0	99	0	0	0	0	1	0	0	1	0	0	116	1	1	0	180	0	1	1	1	1	0
343	1	1	2	2	0	1	2	1	0	1	3	2	0	60	0	1	0	0	1	0	6	38	4	5	6	15	0	5	0	0	0	0	1	0	0	0	0	0	107	1	1	0	170	0	1	1	1	1	0
344	1	2	1	1	0	1	9	9	9	9	3	1	1	45	0	0	1	0	0	0	4	68	4	5	6	15	0	99	0	0	0	0	1	0	0	1	0	0	130	1	1	0	180	0	1	1	1	1	0
345	1	2	1	1	0	0	9	9	9	9	4	2	0	80	0	1	0	1	1	1	8	60	1	1	4	6	0	99	0	0	0	0	1	0	0	0	1	0	157	1	1	0	200	0	1	1	1	1	1
346	1	1	3	2	0	1	2	1	0	1	3	1	1	67	0	1	0	1	1	0	6	131	4	5	6	15	0	5	0	0	0	0	1	0	1	1	0	1	491	0	0	1	120	0	0	0	0	0	0
347	1	1	2	2	0	1	2	1	0	5	3	1	1	51	0	1	0	0	0	0	5	647	4	5	6	15	0	5	0	0	0	0	1	0	1	1	0	1	287	1	1	0	180	0	1	1	1	1	0
348	1	2	1	1	0	1	9	9	9	9	2	1	1	57	0	1	0	0	0	0	5	144	4	5	6	15	0	99	0	0	0	0	1	0	0	0	0	0	134	1	1	0	190	0	1	1	1	1	0
349	0	0	0	0	0	0	9	9	9	9	4	1	1	64	0	1	0	0	1	0	6	60	4	4	5	13	0	99	0	0	0	0	1	0	1	1	0	0	272	1	1	0	200	0	1	1	1	1	1
350	0	0	0	0	0	1	9	9	9	9	4	2	0	53	0	1	0	0	0	0	5	85	2	3	5	10	0	99	0	0	0	0	1	0	0	0	0	0	198	1	1	0	110	0	0	0	0	0	0
351	0	0	0	0	0	1	9	9	9	9	4	1	1	84	0	1	0	1	1	1	8	236	4	5	6	15	0	99	0	1	0	1	0	0	0	0	0	0	98	1	1	0	160	0	1	1	1	0	0
352	1	2	1	1	0	1	9	9	9	9	3	2	0	70	0	1	0	1	1	0	7	66	4	5	6	15	0	99	0	0	0	0	1	0	0	1	1	0	195	1	1	0	200	0	1	1	1	1	1
353	1	1	2	2	0	1	1	1	0	5	3	1	1	66	0	1	0	1	1	0	6	44	4	5	6	15	0	1	0	0	0	0	1	0	0	1	1	1	107	1	1	0	180	0	1	1	1	1	0
354	1	1	2	2	0	1	1	1	0	4	2	1	1	84	0	1	0	1	1	1	8	22	4	5	6	15	0	2	0	0	0	0	1	0	0	1	1	0	106	1	1	0	148	0	1	0	0	0	0
355	0	0	0	0	0	0	9	9	9	9	4	1	1	71	0	1	0	1	1	1	7	146	4	2	6	12	0	99	0	0	1	1	0	0	0	0	1	0	90	1	1	0	130	0	0	0	0	0	0
356	1	1	2	2	0	1	4	4	0	6	3	1	1	77	0	1	0	1	1	1	7	179	4	5	6	15	0	0	0	0	0	0	1	0	0	1	1	0	153	1	1	0	180	0	1	1	1	1	0
357	1	2	1	1	0	0	9	9	9	9	4	2	0	51	0	1	0	0	0	0	5	172	4	1	5	10	0	99	0	0	0	0	1	0	0	1	0	0	146	1	1	0	230	0	1	1	1	1	1
358	0	0	0	0	0	0	9	9	9	9	2	1	1	42	0	0	1	0	0	0	4	64	4	4	5	13	0	99	1	1	0	1	0	0	0	0	0	0	121	1	1	0	134	0	0	0	0	0	0
359	1	1	3	3	0	1	3	1	0	2	1	2	0	81	0	1	0	1	1	1	8	82	4	5	6	15	0	15	0	0	0	0	1	0	0	1	1	0	120	1	1	0	140	0	1	0	0	0	0
360	0	0	0	0	0	1	9	9	9	9	4	2	0	55	0	1	0	0	0	0	5	27	4	5	6	15	0	99	0	0	1	1	0	0	1	1	0	0	156	1	1	0	113	0	0	0	0	0	0
361	1	1	3	3	1	1	2	1	0	1	1	1	1	63	0	1	0	0	1	0	6	680	4	4	5	13	0	18	0	0	0	0	1	0	0	0	0	1	126	1	1	0	120	0	0	0	0	0	0
362	1	1	2	2	0	1	1	2	1	5	3	2	0	88	0	1	0	1	1	1	8	158	4	4	5	13	0	0	0	0	0	0	1	0	1	1	1	0	101	1	1	0	120	0	0	0	0	0	0
363	1	1	2	3	0	1	3	2	1	2	1	1	1	62	0	1	0	0	1	0	6	279	3	5	5	13	0	13	0	0	0	0	1	0	0	0	1	0	145	1	1	0	100	0	0	0	0	0	0
364	1	1	3	2	0	1	2	2	1	1	4	2	0	77	0	1	0	1	1	1	7	28	4	5	6	15	0	4	0	0	0	0	1	0	0	1	0	0	153	1	1	0	140	0	1	0	0	0	0
365	1	2	1	1	0	1	9	9	9	9	4	2	0	43	0	0	1	0	0	0	4	1428	4	5	6	15	0	99	0	0	0	0	1	0	0	0	0	1	130	1	1	0	110	0	0	0	0	0	0
366	1	1	3	3	1	0	1	1	0	1	1	2	0	83	0	1	0	1	1	1	8	593	4	2	5	11	0	17	0	0	0	0	1	0	1	1	0	0	209	1	1	0	150	0	1	1	0	0	0
367	1	1	3	2	0	1	3	2	1	1	4	1	1	54	0	1	0	0	0	0	5	40	3	4	5	12	0	8	0	0	0	0	1	0	1	0	0	0	268	1	1	0	163	0	1	1	1	0	0
368	0	0	0	0	0	0	9	9	9	9	4	2	0	78	0	1	0	1	1	1	7	44	2	2	5	9	0	99	0	0	1	1	0	0	0	0	0	1	87	1	1	0	120	0	0	0	0	0	0
369	0	0	0	0	0	0	9	9	9	9	4	2	0	70	0	1	0	1	1	0	7	21	4	5	6	15	0	99	0	0	0	0	1	0	0	1	0	0	142	1	1	0	140	0	1	0	0	0	0
370	0	0	0	0	0	1	9	9	9	9	3	2	0	34	1	0	1	0	0	0	3	120	4	5	6	15	0	99	0	0	0	0	1	0	0	0	0	0	89	1	1	0	119	0	0	0	0	0	0
371	1	2	1	1	0	1	9	9	9	9	3	2	0	49	0	1	0	0	0	0	4	39	4	5	6	15	0	99	0	0	0	0	1	0	0	1	0	0	113	1	1	0	180	0	1	1	1	1	0
372	1	1	3	3	0	1	2	1	0	2	1	2	0	86	0	1	0	1	1	1	8	71	4	5	6	15	0	11	0	0	0	0	1	0	0	1	0	0	121	1	1	0	130	0	0	0	0	0	0
373	1	1	2	2	0	1	2	2	1	3	3	1	1	61	0	1	0	0	1	0	6	82	4	5	6	15	0	0	0	0	0	0	1	0	0	1	0	0	123	1	1	0	170	0	1	1	1	1	0
374	0	0	0	0	0	1	9	9	9	9	4	2	0	72	0	1	0	1	1	1	7	24	4	5	6	15	0	99	0	0	0	0	1	0	0	1	0	0	111	1	1	0	160	0	1	1	1	0	0
375	1	1	3	2	0	1	2	1	0	4	2	1	1	53	0	1	0	0	0	0	5	168	4	5	6	15	0	11	0	0	0	0	1	0	1	0	0	0	260	1	1	0	160	0	1	1	1	0	0
376	1	1	2	3	0	1	1	1	0	2	1	2	0	94	0	1	0	1	1	1	9	690	4	2	5	11	0	21	0	0	0	0	1	0	0	1	1	0	113	1	1	0	131	0	0	0	0	0	0
377	0	0	0	0	0	0	9	9	9	9	2	2	0	49	0	1	0	0	0	0	4	199	4	5	6	15	0	99	0	0	0	0	1	0	0	1	0	0	106	1	1	0	177	0	1	1	1	1	0
378	0	0	0	0	0	1	9	9	9	9	3	2	0	77	0	1	0	1	1	1	7	228	4	5	6	15	0	99	0	0	0	0	1	0	1	1	0	0	141	1	1	0	110	0	0	0	0	0	0
379	0	0	0	0	0	0	9	9	9	9	4	1	1	56	0	1	0	0	0	0	5	279	1	1	1	3	1	99	0	0	0	0	1	0	0	1	0	0	151	1	1	0	112	0	0	0	0	0	0
380	0	0	0	0	0	0	9	9	9	9	3	1	1	51	0	1	0	0	0	0	5	157	3	5	6	14	0	99	0	0	0	0	1	0	0	0	0	0	97	1	1	0	162	0	1	1	1	0	0
381	1	1	2	2	0	1	3	3	1	4	2	2	0	71	0	1	0	1	1	1	7	147	4	5	6	15	0	3	0	0	0	0	1	0	1	1	1	0	161	1	1	0	130	0	0	0	0	0	0
382	1	1	2	2	0	1	1	2	1	3	4	2	0	64	0	1	0	0	1	0	6	228	4	5	6	15	0	3	0	0	0	0	1	0	1	0	0	0	165	1	1	0	160	0	1	1	1	0	0
383	1	1	3	3	0	1	2	1	0	2	1	1	1	58	0	1	0	0	0	0	5	77	4	5	6	15	0	17	0	0	0	0	1	0	0	1	1	0	119	1	1	0	112	0	0	0	0	0	0
384	0	0	0	0	0	1	9	9	9	9	3	1	1	47	0	1	0	0	0	0	4	40	4	5	6	15	0	99	0	0	0	0	1	0	0	0	0	0	114	1	1	0	164	0	1	1	1	0	0
385	1	1	2	2	0	1	4	4	0	6	3	1	1	56	0	1	0	0	0	0	5	72	4	5	6	15	0	0	0	0	0	0	1	0	0	0	0	0	102	1	1	0	160	0	1	1	1	0	0
386	1	1	3	3	1	1	2	1	0	2	1	2	0	68	0	1	0	1	1	0	6	57	4	4	6	14	0	15	0	0	0	0	1	0	0	1	1	0	140	1	1	0	140	0	1	0	0	0	0
387	1	1	2	2	0	1	2	1	0	5	3	2	0	76	0	1	0	1	1	1	7	22	4	5	6	15	0	3	0	0	0	0	1	0	1	1	1	1	144	1	1	0	170	0	1	1	1	1	0
388	1	1	2	2	0	0	1	1	0	2	3	1	1	70	0	1	0	1	1	0	7	246	4	5	6	15	0	1	0	0	0	0	1	0	1	1	1	0	125	1	1	0	171	0	1	1	1	1	0
389	0	0	0	0	0	0	9	9	9	9	4	2	0	77	0	1	0	1	1	1	7	195	4	5	6	15	0	99	0	0	0	0	1	1	1	0	0	0	193	1	1	0	202	0	1	1	1	1	1
390	1	1	2	2	0	1	1	1	0	3	3	2	0	80	0	1	0	1	1	1	8	285	4	5	6	15	0	4	0	0	0	0	1	0	1	1	1	0	282	1	1	0	180	0	1	1	1	1	0
391	1	1	3	3	1	1	1	1	0	2	1	1	1	75	0	1	0	1	1	1	7	55	4	2	5	11	0	20	0	0	0	0	1	0	1	1	1	0	248	1	1	0	150	0	1	1	0	0	0
392	0	0	0	0	0	0	9	9	9	9	2	1	1	73	0	1	0	1	1	1	7	357	3	4	5	12	0	99	0	0	0	0	1	0	0	0	0	0	407	0	0	1	99	0	0	0	0	0	0
393	1	2	1	1	0	0	9	9	9	9	4	1	1	49	0	1	0	0	0	0	4	62	1	1	1	3	1	99	0	0	0	0	1	0	0	0	0	0	204	1	1	0	184	0	1	1	1	1	0
394	1	1	2	2	0	1	4	4	0	6	3	2	0	69	0	1	0	1	1	0	6	41	4	5	6	15	0	0	0	0	0	0	1	0	0	0	0	0	123	1	1	0	155	0	1	1	0	0	0
395	0	0	0	0	0	1	9	9	9	9	3	2	0	61	0	1	0	0	1	0	6	108	4	5	6	15	0	99	0	0	0	0	1	0	0	0	0	1	144	1	1	0	170	0	1	1	1	1	0
396	0	0	0	0	0	0	9	9	9	9	4	1	1	84	0	1	0	1	1	1	8	540	3	3	5	11	0	99	0	0	0	0	1	0	0	1	1	1	321	1	1	0	160	0	1	1	1	0	0
397	1	1	2	2	0	0	2	2	1	5	4	2	0	62	0	1	0	0	1	0	6	518	2	1	4	7	0	26	0	0	0	0	1	0	0	0	0	0	141	1	1	0	130	0	0	0	0	0	0
398	1	2	1	1	0	0	9	9	9	9	4	1	1	49	0	1	0	0	0	0	4	51	2	3	5	10	0	99	0	0	0	0	1	0	0	1	0	0	150	1	1	0	110	0	0	0	0	0	0
399	1	1	2	2	0	1	2	2	1	3	3	2	0	66	0	1	0	1	1	0	6	536	4	5	6	15	0	5	0	0	0	0	1	0	1	1	0	0	139	1	1	0	225	0	1	1	1	1	1
400	1	1	2	2	0	1	1	1	0	2	2	1	1	79	0	1	0	1	1	1	7	70	4	3	6	13	0	10	1	1	0	1	0	0	0	1	1	1	143	1	1	0	190	0	1	1	1	1	0
401	1	2	1	1	0	0	9	9	9	9	4	1	1	44	0	0	1	0	0	0	4	1220	1	1	3	5	1	99	0	0	0	0	1	0	0	0	0	0	217	1	1	0	167	0	1	1	1	0	0
402	0	0	0	0	0	0	9	9	9	9	4	1	1	83	0	1	0	1	1	1	8	123	2	2	4	8	0	99	0	1	0	1	0	0	0	1	0	0	335	1	1	0	137	0	0	0	0	0	0
403	1	1	3	3	1	0	3	2	1	4	4	2	0	48	0	1	0	0	0	0	4	82	2	2	4	8	0	19	0	0	0	0	1	0	0	0	0	0	125	1	1	0	147	0	1	0	0	0	0
404	1	1	2	2	0	1	1	2	1	4	4	1	1	49	0	1	0	0	0	0	4	94	4	5	6	15	0	5	0	0	0	0	1	0	0	1	0	0	126	1	1	0	130	0	0	0	0	0	0
405	0	0	0	0	0	1	9	9	9	9	3	1	1	50	0	1	0	0	0	0	5	200	4	5	6	15	0	99	1	1	0	1	0	1	0	0	0	0	149	1	1	0	120	0	0	0	0	0	0
406	1	1	2	2	0	1	1	1	0	1	2	1	1	51	0	1	0	0	0	0	5	86	4	5	6	15	0	2	0	0	0	0	1	0	1	0	0	0	238	1	1	0	146	0	1	0	0	0	0
407	1	1	2	3	0	0	2	1	0	2	1	2	0	52	0	1	0	0	0	0	5	57	2	2	4	8	0	23	0	0	0	0	1	0	0	0	1	1	201	1	1	0	100	0	0	0	0	0	0
408	1	1	2	2	0	1	4	4	0	6	3	1	1	53	0	1	0	0	0	0	5	481	4	5	6	15	0	0	0	0	0	0	1	0	0	1	0	0	97	1	1	0	100	0	0	0	0	0	0
409	0	0	0	0	0	0	9	9	9	9	4	1	1	56	0	1	0	0	0	0	5	150	4	5	6	15	0	99	0	0	0	0	1	1	0	0	0	0	104	1	1	0	130	0	0	0	0	0	0
410	0	0	0	0	0	0	9	9	9	9	4	1	1	74	0	1	0	1	1	1	7	664	4	5	6	15	0	99	0	0	0	0	1	0	0	0	0	0	193	1	1	0	100	0	0	0	0	0	0
411	0	0	0	0	0	1	9	9	9	9	2	2	0	54	0	1	0	0	0	0	5	154	2	2	4	8	0	99	1	1	0	1	0	0	0	1	0	0	89	1	1	0	100	0	0	0	0	0	0
413	1	2	1	1	0	1	9	9	9	9	4	1	1	71	0	1	0	1	1	1	7	311	3	4	5	12	0	99	0	0	0	0	1	0	0	1	0	1	150	1	1	0	120	0	0	0	0	0	0
414	1	2	1	1	0	1	9	9	9	9	3	1	1	54	0	1	0	0	0	0	5	43	3	5	6	14	0	99	0	0	0	0	1	0	0	0	0	0	120	1	1	0	110	0	0	0	0	0	0
415	0	0	0	0	0	1	9	9	9	9	3	1	1	42	0	0	1	0	0	0	4	155	4	5	6	15	0	99	1	1	0	1	0	0	0	0	0	0	91	1	1	0	177	0	1	1	1	1	0
416	0	0	0	0	0	1	9	9	9	9	3	1	1	46	0	1	0	0	0	0	4	232	4	5	6	15	0	99	0	0	0	0	1	0	0	0	0	0	98	1	1	0	117	0	0	0	0	0	0
417	0	0	0	0	0	0	9	9	9	9	2	2	0	80	0	1	0	1	1	1	8	125	4	4	5	13	0	99	0	1	0	1	0	0	0	1	1	0	177	1	1	0	110	0	0	0	0	0	0
418	0	0	0	0	0	0	9	9	9	9	3	2	0	59	0	1	0	0	0	0	5	108	4	5	6	15	0	99	0	0	0	0	1	0	0	1	0	0	151	1	1	0	125	0	0	0	0	0	0
419	1	1	3	3	1	1	1	1	0	1	2	1	1	50	0	1	0	0	0	0	5	130	4	2	5	11	0	17	0	0	0	0	1	0	0	0	0	0	137	1	1	0	120	0	0	0	0	0	0
420	1	2	1	1	0	1	9	9	9	9	4	2	0	70	0	1	0	1	1	0	7	92	2	4	4	10	0	99	0	0	0	0	1	0	0	1	0	0	122	1	1	0	180	0	1	1	1	1	0
421	1	2	1	1	0	1	9	9	9	9	3	1	1	54	0	1	0	0	0	0	5	64	4	5	6	15	0	99	0	0	0	0	1	0	0	1	0	0	96	1	1	0	140	0	1	0	0	0	0
422	1	2	1	1	0	0	9	9	9	9	4	1	1	54	0	1	0	0	0	0	5	188	2	2	4	8	0	99	0	0	0	0	1	0	0	1	1	1	194	1	1	0	140	0	1	0	0	0	0
423	1	2	1	1	0	1	9	9	9	9	4	2	0	62	0	1	0	0	1	0	6	85	3	5	6	14	0	99	0	0	0	0	1	0	1	1	0	0	316	1	1	0	160	0	1	1	1	0	0
424	1	1	3	3	0	0	1	1	0	2	2	1	1	84	0	1	0	1	1	1	8	46	4	1	5	10	0	11	0	0	0	0	1	0	0	0	1	0	100	1	1	0	100	0	0	0	0	0	0
425	0	0	0	0	0	0	9	9	9	9	4	1	1	51	0	1	0	0	0	0	5	124	3	2	4	9	0	99	0	1	0	1	0	0	0	0	0	0	143	1	1	0	100	0	0	0	0	0	0
426	0	0	0	0	0	0	9	9	9	9	4	2	0	77	0	1	0	1	1	1	7	102	4	5	6	15	0	99	0	0	0	0	1	0	0	0	0	0	132	1	1	0	150	0	1	1	0	0	0
427	1	1	2	2	0	1	2	1	0	2	2	2	0	89	0	1	0	1	1	1	8	44	4	4	5	13	0	4	0	0	0	0	1	0	0	0	1	0	149	1	1	0	130	0	0	0	0	0	0
428	1	2	1	1	0	1	9	9	9	9	3	2	0	67	0	1	0	1	1	0	6	74	4	5	6	15	0	99	0	0	0	0	1	0	0	1	0	0	93	1	1	0	140	0	1	0	0	0	0
429	0	0	0	0	0	1	9	9	9	9	4	1	1	78	0	1	0	1	1	1	7	627	3	4	5	12	0	99	0	0	0	0	1	0	0	1	0	0	202	1	1	0	120	0	0	0	0	0	0
430	1	1	2	2	0	1	4	4	0	6	3	1	1	66	0	1	0	1	1	0	6	725	4	5	6	15	0	3	0	0	0	0	1	0	0	1	0	1	130	1	1	0	150	0	1	1	0	0	0
431	1	1	2	2	0	0	4	4	0	6	2	2	0	68	0	1	0	1	1	0	6	130	4	5	6	15	0	0	0	0	0	0	1	0	1	1	0	0	141	1	1	0	200	0	1	1	1	1	1
432	1	1	2	2	0	1	1	1	0	5	3	2	0	65	0	1	0	1	1	0	6	434	4	5	6	15	0	4	0	0	0	0	1	0	0	1	1	0	141	1	1	0	217	0	1	1	1	1	1
433	1	1	2	2	0	1	2	1	0	2	2	1	1	70	0	1	0	1	1	0	7	289	4	5	6	15	0	10	0	0	0	0	1	0	0	1	0	0	109	1	1	0	140	0	1	0	0	0	0
434	1	1	3	2	0	1	4	4	0	6	4	2	0	75	0	1	0	1	1	1	7	192	4	5	6	15	0	5	0	0	0	0	1	0	0	1	0	1	121	1	1	0	187	0	1	1	1	1	0
435	1	1	2	3	0	1	2	1	0	5	1	1	1	82	0	1	0	1	1	1	8	322	3	5	6	14	0	12	0	0	0	0	1	0	0	0	0	1	143	1	1	0	120	0	0	0	0	0	0
436	1	1	3	3	0	1	2	1	0	1	1	2	0	64	0	1	0	0	1	0	6	496	3	5	6	14	0	9	0	0	0	0	1	0	0	1	0	0	110	1	1	0	148	0	1	0	0	0	0
437	0	0	0	0	0	0	9	9	9	9	4	1	1	80	0	1	0	1	1	1	8	455	2	2	4	8	0	99	0	0	0	0	1	0	0	1	0	0	131	1	1	0	100	0	0	0	0	0	0
438	1	2	1	1	0	1	9	9	9	9	2	1	1	52	0	1	0	0	0	0	5	23	3	4	5	12	0	99	0	0	0	0	1	0	0	0	0	0	152	1	1	0	300	0	1	1	1	1	1
439	1	2	1	1	0	1	9	9	9	9	2	1	1	56	0	1	0	0	0	0	5	69	3	4	5	12	0	99	0	0	0	0	1	0	0	0	0	1	164	1	1	0	140	0	1	0	0	0	0
440	1	1	2	2	0	1	3	2	1	1	2	1	1	72	0	1	0	1	1	1	7	321	4	1	6	11	0	15	0	0	0	0	1	0	0	1	0	1	153	1	1	0	176	0	1	1	1	1	0
441	0	0	0	0	0	1	9	9	9	9	4	1	1	91	0	1	0	1	1	1	9	132	4	5	6	15	0	99	0	0	0	0	1	0	1	1	0	0	197	1	1	0	90	0	0	0	0	0	0
443	1	2	1	1	0	1	9	9	9	9	3	1	1	48	0	1	0	0	0	0	4	37	3	4	5	12	0	99	0	0	0	0	1	0	1	1	0	0	486	0	0	1	100	0	0	0	0	0	0
444	1	1	2	2	0	1	1	1	0	3	3	1	1	62	0	1	0	0	1	0	6	304	3	4	5	12	0	3	0	0	0	0	1	0	1	0	0	0	320	1	1	0	144	0	1	0	0	0	0
445	1	1	3	3	1	1	2	1	0	2	1	2	0	90	0	1	0	1	1	1	9	5	4	4	5	13	0	15	0	0	0	0	1	0	0	1	0	1	196	1	1	0	160	0	1	1	1	0	0
446	1	1	2	2	0	1	1	1	0	1	2	1	1	70	0	1	0	1	1	0	7	192	4	5	6	15	0	3	0	0	0	0	1	0	0	1	0	0	126	1	1	0	158	0	1	1	0	0	0
447	1	1	3	3	0	1	1	1	0	2	2	1	1	52	0	1	0	0	0	0	5	151	4	2	5	11	0	12	0	0	0	0	1	0	0	1	1	0	96	1	1	0	140	0	1	0	0	0	0
448	1	1	3	2	0	0	1	1	0	5	1	1	1	75	0	1	0	1	1	1	7	26	4	2	5	11	0	9	0	1	0	1	0	0	1	1	1	0	354	1	1	0	220	0	1	1	1	1	1
449	1	2	1	1	0	0	9	9	9	9	4	2	0	37	1	0	1	0	0	0	3	84	1	1	2	4	1	99	0	0	0	0	1	0	0	0	0	0	259	1	1	0	90	0	0	0	0	0	0
450	0	0	0	0	0	1	9	9	9	9	4	1	1	69	0	1	0	1	1	0	6	149	4	5	6	15	0	99	0	0	0	0	1	0	0	0	0	0	155	1	1	0	140	0	1	0	0	0	0
451	0	0	0	0	0	1	9	9	9	9	4	2	0	81	0	1	0	1	1	1	8	47	4	4	5	13	0	99	0	0	0	0	1	0	0	1	0	1	176	1	1	0	160	0	1	1	1	0	0
452	0	0	0	0	0	1	9	9	9	9	3	2	0	59	0	1	0	0	0	0	5	300	4	5	6	15	0	99	0	0	0	0	1	0	0	0	0	0	125	1	1	0	170	0	1	1	1	1	0
453	1	2	1	1	0	1	9	9	9	9	3	2	0	63	0	1	0	0	1	0	6	30	4	5	6	15	0	99	0	0	0	0	1	0	0	1	0	0	131	1	1	0	130	0	0	0	0	0	0
454	1	2	1	1	0	1	9	9	9	9	4	1	1	79	0	1	0	1	1	1	7	34	1	4	5	10	0	99	0	0	0	0	1	0	0	1	0	0	130	1	1	0	150	0	1	1	0	0	0
455	1	1	2	2	0	1	2	1	0	1	3	2	0	43	0	0	1	0	0	0	4	50	4	5	6	15	0	0	0	0	0	0	1	0	1	1	0	0	157	1	1	0	170	0	1	1	1	1	0
456	1	1	2	2	0	1	2	1	0	5	3	2	0	66	0	1	0	1	1	0	6	175	4	5	6	15	0	3	0	0	0	0	1	0	0	1	0	1	117	1	1	0	167	0	1	1	1	0	0
457	0	0	0	0	0	1	9	9	9	9	2	1	1	33	1	0	1	0	0	0	3	524	4	5	6	15	0	99	0	0	0	0	1	0	0	0	0	0	99	1	1	0	156	0	1	1	0	0	0
458	1	1	3	2	0	1	3	2	1	1	4	1	1	55	0	1	0	0	0	0	5	41	1	1	1	3	1	36	0	0	0	0	1	0	0	1	0	0	357	1	1	0	133	0	0	0	0	0	0
459	0	0	0	0	0	0	9	9	9	9	2	1	1	67	0	1	0	1	1	0	6	88	4	5	6	15	0	99	0	1	0	1	0	0	0	1	0	1	94	1	1	0	135	0	0	0	0	0	0
460	1	1	2	3	0	1	2	1	0	5	1	1	1	75	0	1	0	1	1	1	7	261	4	5	6	15	0	11	0	0	0	0	1	0	0	0	0	0	127	1	1	0	110	0	0	0	0	0	0
461	1	2	1	1	0	0	9	9	9	9	4	1	1	76	0	1	0	1	1	1	7	109	1	1	4	6	0	99	0	0	0	0	1	0	1	0	0	1	222	1	1	0	184	0	1	1	1	1	0
462	1	1	3	3	0	1	2	1	0	1	1	1	1	76	0	1	0	1	1	1	7	116	4	1	4	9	0	12	0	0	0	0	1	0	1	1	0	1	176	1	1	0	130	0	0	0	0	0	0
463	1	1	2	2	0	1	3	2	1	4	4	1	1	48	0	1	0	0	0	0	4	325	3	4	6	13	0	7	0	0	0	0	1	0	0	1	0	0	135	1	1	0	190	0	1	1	1	1	0
464	1	1	3	2	0	1	1	1	0	2	2	1	1	55	0	1	0	0	0	0	5	46	4	3	5	12	0	8	0	0	0	0	1	0	0	0	1	0	90	1	1	0	130	0	0	0	0	0	0
465	1	1	2	2	0	1	1	2	1	3	3	1	1	63	0	1	0	0	1	0	6	312	4	5	6	15	0	2	0	0	0	0	1	0	0	1	0	0	137	1	1	0	159	0	1	1	0	0	0
466	1	2	1	1	0	1	9	9	9	9	4	2	0	61	0	1	0	0	1	0	6	27	3	2	4	9	0	99	0	0	0	0	1	0	0	0	0	0	232	1	1	0	170	0	1	1	1	1	0
467	0	0	0	0	0	1	9	9	9	9	3	1	1	50	0	1	0	0	0	0	5	214	4	5	6	15	0	99	0	0	0	0	1	0	0	0	0	0	129	1	1	0	160	0	1	1	1	0	0
468	0	0	0	0	0	1	9	9	9	9	3	1	1	53	0	1	0	0	0	0	5	94	4	5	6	15	0	99	1	1	0	1	0	0	1	0	0	0	210	1	1	0	110	0	0	0	0	0	0
469	0	0	0	0	0	1	9	9	9	9	3	2	0	86	0	1	0	1	1	1	8	62	4	5	6	15	0	99	0	0	0	0	1	0	0	1	1	1	124	1	1	0	150	0	1	1	0	0	0
470	0	0	0	0	0	0	9	9	9	9	3	2	0	47	0	1	0	0	0	0	4	60	4	5	6	15	0	99	0	0	0	0	1	0	0	0	0	0	104	1	1	0	124	0	0	0	0	0	0
471	0	0	0	0	0	0	9	9	9	9	2	1	1	81	0	1	0	1	1	1	8	310	4	4	5	13	0	99	0	0	0	0	1	0	1	1	1	1	211	1	1	0	190	0	1	1	1	1	0
472	1	1	2	2	0	1	3	2	1	4	4	1	1	73	0	1	0	1	1	1	7	418	3	2	5	10	0	14	0	0	0	0	1	0	0	0	0	0	186	1	1	0	170	0	1	1	1	1	0
473	0	0	0	0	0	0	9	9	9	9	4	1	1	75	0	1	0	1	1	1	7	187	4	5	6	15	0	99	0	0	0	0	1	0	0	1	0	1	132	1	1	0	100	0	0	0	0	0	0
474	0	0	0	0	0	0	9	9	9	9	4	1	1	60	0	1	0	0	1	0	6	120	4	5	6	15	0	99	0	0	0	0	1	0	0	0	0	0	101	1	1	0	100	0	0	0	0	0	0
475	1	1	2	2	0	1	4	4	0	6	2	2	0	71	0	1	0	1	1	1	7	86	4	5	6	15	0	0	0	0	0	0	1	0	1	1	0	1	298	1	1	0	158	0	1	1	0	0	0
476	1	1	2	2	0	1	2	1	0	3	3	1	1	62	0	1	0	0	1	0	6	75	4	5	6	15	0	0	0	0	0	0	1	0	0	1	0	0	149	1	1	0	160	0	1	1	1	0	0
477	0	0	0	0	0	0	9	9	9	9	4	1	1	80	0	1	0	1	1	1	8	46	3	4	5	12	0	99	0	0	1	1	0	0	0	0	0	0	111	1	1	0	140	0	1	0	0	0	0
478	0	0	0	0	0	1	9	9	9	9	4	2	0	73	0	1	0	1	1	1	7	63	4	2	5	11	0	99	1	1	0	1	0	0	1	0	1	1	206	1	1	0	140	0	1	0	0	0	0
479	1	1	2	3	1	1	2	1	0	2	1	1	1	68	0	1	0	1	1	0	6	330	4	4	5	13	0	12	0	0	0	0	1	0	0	0	1	1	91	1	1	0	140	0	1	0	0	0	0
480	0	0	0	0	0	1	9	9	9	9	4	1	1	67	0	1	0	1	1	0	6	576	2	2	4	8	0	99	0	0	0	0	1	0	0	1	0	0	153	1	1	0	102	0	0	0	0	0	0
481	0	0	0	0	0	1	9	9	9	9	3	1	1	35	1	0	1	0	0	0	3	471	4	5	6	15	0	99	0	0	0	0	1	0	0	0	0	0	154	1	1	0	164	0	1	1	1	0	0
482	1	2	1	1	0	0	9	9	9	9	4	2	0	50	0	1	0	0	0	0	5	15	1	1	1	3	1	99	0	0	0	0	1	0	0	0	0	0	213	1	1	0	160	0	1	1	1	0	0
483	1	1	3	3	1	1	1	1	0	1	2	1	1	80	0	1	0	1	1	1	8	142	4	1	5	10	0	16	0	0	0	0	1	0	1	1	0	0	141	1	1	0	160	0	1	1	1	0	0
484	1	1	3	2	0	1	1	1	0	2	2	1	1	76	0	1	0	1	1	1	7	62	4	5	6	15	0	5	0	0	0	0	1	0	0	0	0	1	133	1	1	0	130	0	0	0	0	0	0
485	1	2	1	1	0	1	9	9	9	9	3	2	0	54	0	1	0	0	0	0	5	86	4	5	6	15	0	99	0	0	0	0	1	0	0	0	0	0	136	1	1	0	140	0	1	0	0	0	0
486	1	1	3	3	1	1	2	1	0	1	2	1	1	68	0	1	0	1	1	0	6	212	4	5	6	15	0	9	0	0	0	0	1	0	0	0	0	0	145	1	1	0	160	0	1	1	1	0	0
487	0	0	0	0	0	1	9	9	9	9	3	2	0	55	0	1	0	0	0	0	5	178	4	5	6	15	0	99	0	0	0	0	1	1	0	0	0	0	116	1	1	0	131	0	0	0	0	0	0
488	1	2	1	1	0	1	9	9	9	9	4	2	0	50	0	1	0	0	0	0	5	111	2	2	4	8	0	99	0	0	0	0	1	0	0	0	0	0	129	1	1	0	250	0	1	1	1	1	1
489	1	2	1	1	0	1	9	9	9	9	3	2	0	38	1	0	1	0	0	0	3	30	4	5	6	15	0	99	0	0	0	0	1	0	0	0	0	1	114	1	1	0	124	0	0	0	0	0	0
490	1	2	1	1	0	1	9	9	9	9	2	1	1	67	0	1	0	1	1	0	6	66	4	4	6	14	0	99	0	0	0	0	1	0	1	1	0	1	438	0	0	1	160	0	1	1	1	0	0
491	0	0	0	0	0	1	9	9	9	9	3	2	0	68	0	1	0	1	1	0	6	115	4	5	6	15	0	99	1	1	0	1	0	0	0	0	0	1	111	1	1	0	150	0	1	1	0	0	0
492	1	1	2	2	0	1	1	1	0	2	3	1	1	45	0	0	1	0	0	0	4	219	4	5	6	15	0	2	0	0	0	0	1	0	0	0	0	0	100	1	1	0	130	0	0	0	0	0	0
493	1	1	3	3	1	1	2	1	0	5	1	2	0	68	0	1	0	1	1	0	6	87	4	4	5	13	0	14	0	0	0	0	1	0	0	0	0	0	113	1	1	0	156	0	1	1	0	0	0
494	1	1	2	2	0	1	4	4	0	6	3	1	1	49	0	1	0	0	0	0	4	240	4	5	6	15	0	0	0	0	0	0	1	1	0	0	0	0	103	1	1	0	143	0	1	0	0	0	0
495	1	2	1	1	0	1	9	9	9	9	2	2	0	78	0	1	0	1	1	1	7	110	4	4	5	13	0	99	0	0	0	0	1	0	0	1	0	1	203	1	1	0	140	0	1	0	0	0	0
496	1	1	2	2	0	1	1	1	0	3	3	2	0	58	0	1	0	0	0	0	5	832	4	5	6	15	0	5	0	0	0	0	1	0	0	1	0	0	92	1	1	0	188	0	1	1	1	1	0
497	1	1	3	3	1	1	1	1	0	2	1	1	1	56	0	1	0	0	0	0	5	40	4	2	4	10	0	20	0	0	0	0	1	0	0	1	1	0	168	1	1	0	130	0	0	0	0	0	0
498	1	2	1	1	0	1	9	9	9	9	4	1	1	53	0	1	0	0	0	0	5	34	3	4	6	13	0	99	0	0	0	0	1	0	0	0	0	0	169	1	1	0	130	0	0	0	0	0	0
499	1	1	2	2	0	1	1	1	0	2	2	2	0	40	1	0	1	0	0	0	4	139	4	2	5	11	0	12	0	0	0	0	1	0	0	0	1	1	170	1	1	0	110	0	0	0	0	0	0
500	1	1	3	3	0	1	1	1	0	2	1	1	1	72	0	1	0	1	1	1	7	26	4	3	5	12	0	17	0	0	0	0	1	0	0	0	0	0	106	1	1	0	160	0	1	1	1	0	0
501	1	2	1	1	0	1	9	9	9	9	3	2	0	43	0	0	1	0	0	0	4	30	4	5	6	15	0	99	0	0	0	0	1	0	0	0	0	0	131	1	1	0	180	0	1	1	1	1	0
502	1	2	1	1	0	0	9	9	9	9	4	2	0	74	0	1	0	1	1	1	7	256	2	1	4	7	0	99	0	0	0	0	1	0	0	0	0	0	292	1	1	0	110	0	0	0	0	0	0
503	1	1	3	3	1	1	1	1	0	2	1	1	1	67	0	1	0	1	1	0	6	189	4	1	6	11	0	22	0	0	0	0	1	0	0	0	0	0	126	1	1	0	114	0	0	0	0	0	0
504	0	0	0	0	0	1	9	9	9	9	3	1	1	71	0	1	0	1	1	1	7	64	4	5	6	15	0	99	0	0	0	0	1	0	0	1	0	0	88	1	1	0	110	0	0	0	0	0	0
505	1	1	2	2	0	0	2	2	1	5	3	1	1	53	0	1	0	0	0	0	5	120	4	5	6	15	0	1	0	0	0	0	1	0	1	0	0	1	316	1	1	0	170	0	1	1	1	1	0
506	1	1	2	3	0	1	1	1	0	2	1	2	0	70	0	1	0	1	1	0	7	330	4	5	6	15	0	10	0	0	0	0	1	0	0	1	1	0	107	1	1	0	110	0	0	0	0	0	0
507	0	0	0	0	0	1	9	9	9	9	3	2	0	83	0	1	0	1	1	1	8	47	4	5	6	15	0	99	0	0	0	0	1	0	1	1	0	0	98	1	1	0	160	0	1	1	1	0	0
509	1	2	1	1	0	1	9	9	9	9	4	1	1	45	0	0	1	0	0	0	4	77	4	5	6	15	0	99	0	0	0	0	1	0	0	1	0	0	219	1	1	0	160	0	1	1	1	0	0
510	1	1	2	2	0	1	2	1	0	4	3	2	0	43	0	0	1	0	0	0	4	26	4	5	6	15	0	2	0	0	0	0	1	0	0	0	0	1	127	1	1	0	157	0	1	1	0	0	0
511	1	1	2	2	0	1	4	4	0	6	3	1	1	58	0	1	0	0	0	0	5	60	4	5	6	15	0	1	0	0	0	0	1	0	0	0	0	0	110	1	1	0	140	0	1	0	0	0	0
512	1	1	2	2	0	1	1	1	0	3	3	1	1	74	0	1	0	1	1	1	7	295	4	5	6	15	0	3	0	0	0	0	1	0	0	0	0	1	144	1	1	0	164	0	1	1	1	0	0
513	1	1	3	3	0	1	2	2	1	4	3	1	1	46	0	1	0	0	0	0	4	20	4	5	6	15	0	0	0	0	0	0	1	0	0	1	0	0	140	1	1	0	160	0	1	1	1	0	0
514	1	1	2	2	0	1	3	1	0	4	2	1	1	52	0	1	0	0	0	0	5	301	4	5	6	15	0	7	0	0	0	0	1	0	1	0	0	0	177	1	1	0	140	0	1	0	0	0	0
515	1	2	1	1	0	1	9	9	9	9	3	2	0	51	0	1	0	0	0	0	5	38	4	5	6	15	0	99	0	0	0	0	1	0	0	1	0	0	127	1	1	0	220	0	1	1	1	1	1
516	1	1	2	3	1	1	1	1	0	2	1	2	0	61	0	1	0	0	1	0	6	225	4	1	6	11	0	21	0	0	0	0	1	0	1	1	1	0	234	1	1	0	180	0	1	1	1	1	0
517	0	0	0	0	0	0	9	9	9	9	2	1	1	52	0	1	0	0	0	0	5	31	4	3	6	13	0	99	0	0	0	0	1	0	0	0	0	0	119	1	1	0	110	0	0	0	0	0	0
518	1	1	2	2	0	1	1	1	0	2	2	1	1	55	0	1	0	0	0	0	5	60	4	5	6	15	0	1	0	0	0	0	1	0	0	0	1	0	179	1	1	0	140	0	1	0	0	0	0
519	1	1	2	3	0	1	3	2	1	2	1	1	1	79	0	1	0	1	1	1	7	40	4	3	4	11	0	17	0	0	0	0	1	0	0	1	1	0	82	1	1	0	230	0	1	1	1	1	1
520	0	0	0	0	0	1	9	9	9	9	2	1	1	75	0	1	0	1	1	1	7	26	4	3	6	13	0	99	0	0	0	0	1	0	1	1	1	0	354	1	1	0	220	0	1	1	1	1	1
522	0	0	0	0	0	0	9	9	9	9	4	2	0	46	0	1	0	0	0	0	4	120	4	5	6	15	0	99	0	0	0	0	1	1	0	0	0	0	104	1	1	0	110	0	0	0	0	0	0
523	1	2	1	1	0	1	9	9	9	9	4	1	1	52	0	1	0	0	0	0	5	74	4	5	6	15	0	99	0	0	0	0	1	0	0	1	0	0	194	1	1	0	160	0	1	1	1	0	0
524	1	1	2	2	0	1	4	4	0	6	3	1	1	52	0	1	0	0	0	0	5	85	4	5	6	15	0	0	0	0	0	0	1	0	0	0	0	1	116	1	1	0	123	0	0	0	0	0	0
525	0	0	0	0	0	1	9	9	9	9	4	1	1	35	1	0	1	0	0	0	3	204	4	5	6	15	0	99	0	0	0	0	1	0	0	0	0	0	106	1	1	0	148	0	1	0	0	0	0
526	0	0	0	0	0	1	9	9	9	9	4	2	0	57	0	1	0	0	0	0	5	30	4	5	6	15	0	99	0	0	0	0	1	1	0	0	0	0	106	1	1	0	166	0	1	1	1	0	0
527	1	1	2	2	0	1	1	2	1	4	4	1	1	74	0	1	0	1	1	1	7	227	4	5	6	15	0	2	0	0	0	0	1	0	1	1	0	0	205	1	1	0	153	0	1	1	0	0	0
528	1	1	2	2	0	1	2	1	0	4	2	2	0	80	0	1	0	1	1	1	8	343	4	5	6	15	0	3	0	0	0	0	1	0	1	1	1	0	105	1	1	0	130	0	0	0	0	0	0
529	1	1	3	3	1	1	3	3	1	2	1	2	0	80	0	1	0	1	1	1	8	90	4	1	4	9	0	22	0	0	0	0	1	0	0	1	1	0	108	1	1	0	190	0	1	1	1	1	0
530	1	1	3	2	0	1	2	2	1	4	4	1	1	41	0	0	1	0	0	0	4	180	4	5	6	15	0	6	0	0	0	0	1	0	0	1	0	1	145	1	1	0	145	0	1	0	0	0	0
531	1	1	2	2	0	1	1	1	0	3	3	2	0	79	0	1	0	1	1	1	7	63	4	5	6	15	0	5	0	0	0	0	1	0	0	1	0	0	116	1	1	0	150	0	1	1	0	0	0
532	1	1	2	2	0	1	3	3	1	2	3	2	0	86	0	1	0	1	1	1	8	80	4	5	6	15	0	2	0	0	0	0	1	0	1	1	0	0	155	1	1	0	160	0	1	1	1	0	0
533	1	1	2	2	0	1	2	2	1	5	3	1	1	62	0	1	0	0	1	0	6	60	4	5	6	15	0	2	0	0	0	0	1	0	1	0	0	0	169	1	1	0	126	0	0	0	0	0	0
534	0	0	0	0	0	0	9	9	9	9	4	2	0	62	0	1	0	0	1	0	6	59	4	5	6	15	0	99	0	1	0	1	0	0	0	0	0	0	102	1	1	0	130	0	0	0	0	0	0
535	0	0	0	0	0	1	9	9	9	9	4	2	0	47	0	1	0	0	0	0	4	1397	4	5	6	15	0	99	0	0	0	0	1	0	0	0	0	0	206	1	1	0	110	0	0	0	0	0	0
536	1	2	1	1	0	0	9	9	9	9	4	1	1	80	0	1	0	1	1	1	8	103	3	3	6	12	0	99	0	0	0	0	1	0	0	0	0	0	134	1	1	0	180	0	1	1	1	1	0
537	1	2	1	1	0	1	9	9	9	9	3	1	1	41	0	0	1	0	0	0	4	30	3	5	6	14	0	99	0	0	0	0	1	0	0	1	0	0	159	1	1	0	180	0	1	1	1	1	0
539	1	1	2	2	0	1	2	1	0	3	3	2	0	43	0	0	1	0	0	0	4	164	4	5	6	15	0	4	0	0	0	0	1	0	0	1	0	0	117	1	1	0	187	0	1	1	1	1	0
540	1	1	2	2	0	1	2	1	0	3	3	2	0	66	0	1	0	1	1	0	6	173	4	4	6	14	0	13	0	0	0	0	1	0	1	1	1	1	212	1	1	0	100	0	0	0	0	0	0
541	1	1	2	2	0	0	4	4	0	6	2	2	0	54	0	1	0	0	0	0	5	248	4	4	6	14	0	7	0	0	0	0	1	0	0	1	0	1	95	1	1	0	180	0	1	1	1	1	0
542	1	1	3	3	0	1	2	1	0	2	1	1	1	79	0	1	0	1	1	1	7	30	4	2	5	11	0	20	0	0	0	0	1	0	0	1	0	0	120	1	1	0	150	0	1	1	0	0	0
543	1	1	2	2	0	1	2	1	0	1	2	1	1	43	0	0	1	0	0	0	4	264	4	5	6	15	0	6	0	0	0	0	1	0	1	0	0	0	623	0	0	1	150	0	1	1	0	0	0
544	1	1	2	2	0	1	1	2	1	3	2	1	1	56	0	1	0	0	0	0	5	176	4	5	6	15	0	1	0	0	0	0	1	0	0	0	0	1	85	1	1	0	140	0	1	0	0	0	0
545	1	2	1	1	0	1	9	9	9	9	3	1	1	65	0	1	0	1	1	0	6	103	3	4	5	12	0	99	0	0	0	0	1	0	0	1	0	0	114	1	1	0	130	0	0	0	0	0	0
546	0	0	0	0	0	0	9	9	9	9	4	1	1	85	0	1	0	1	1	1	8	34	2	2	4	8	0	99	0	0	0	0	1	1	1	1	0	0	131	1	1	0	155	0	1	1	0	0	0
547	1	2	1	1	0	1	9	9	9	9	3	2	0	56	0	1	0	0	0	0	5	124	4	5	6	15	0	99	0	0	0	0	1	0	0	0	0	0	117	1	1	0	140	0	1	0	0	0	0
549	0	0	0	0	0	0	9	9	9	9	4	2	0	85	0	1	0	1	1	1	8	120	4	5	6	15	0	99	0	0	0	0	1	0	0	1	0	1	125	1	1	0	103	0	0	0	0	0	0
550	1	1	3	2	0	1	1	1	0	2	2	1	1	70	0	1	0	1	1	0	7	120	4	4	5	13	0	4	0	0	0	0	1	0	0	0	1	0	105	1	1	0	130	0	0	0	0	0	0
551	1	1	3	2	0	1	2	2	1	3	4	2	0	71	0	1	0	1	1	1	7	60	4	5	6	15	0	4	0	0	0	0	1	0	0	1	0	0	153	1	1	0	220	0	1	1	1	1	1
552	0	0	0	0	0	1	9	9	9	9	4	1	1	70	0	1	0	1	1	0	7	60	4	5	6	15	0	99	0	0	1	1	0	0	0	1	0	0	146	1	1	0	140	0	1	0	0	0	0
553	1	1	2	2	0	0	2	1	0	2	2	8	0	69	0	1	0	1	1	0	6	69	4	5	6	15	0	8	0	0	0	0	1	0	0	1	0	1	128	1	1	0	143	0	1	0	0	0	0
555	0	0	0	0	0	1	9	9	9	9	3	2	0	73	0	1	0	1	1	1	7	120	3	4	5	12	0	99	0	0	0	0	1	0	1	1	0	0	32	0	0	1	140	0	1	0	0	0	0
556	1	1	2	2	0	1	2	2	1	1	3	2	0	77	0	1	0	1	1	1	7	361	4	5	6	15	0	3	0	0	0	0	1	0	1	0	0	1	117	1	1	0	120	0	0	0	0	0	0
557	1	1	2	2	0	1	4	4	0	6	2	2	0	58	0	1	0	0	0	0	5	122	4	5	6	15	0	2	0	0	0	0	1	0	0	0	0	0	95	1	1	0	140	0	1	0	0	0	0
558	1	1	3	3	0	1	1	1	0	2	1	1	1	55	0	1	0	0	0	0	5	90	4	1	5	10	0	20	0	0	0	0	1	0	1	1	1	1	99	1	1	0	110	0	0	0	0	0	0
559	1	1	3	3	0	0	1	1	0	1	1	1	1	76	0	1	0	1	1	1	7	60	3	1	5	9	0	18	0	0	0	0	1	0	0	0	0	1	109	1	1	0	150	0	1	1	0	0	0
560	1	1	2	2	0	1	1	1	0	3	3	2	0	60	0	1	0	0	1	0	6	341	4	5	6	15	0	2	0	0	0	0	1	0	0	0	0	0	136	1	1	0	160	0	1	1	1	0	0
561	1	2	1	1	0	1	9	9	9	9	3	1	1	51	0	1	0	0	0	0	5	30	4	5	6	15	0	99	0	0	0	0	1	0	0	0	0	0	194	1	1	0	200	0	1	1	1	1	1
562	1	2	1	1	0	0	9	9	9	9	2	1	1	79	0	1	0	1	1	1	7	65	1	1	5	7	0	99	0	0	0	0	1	0	0	0	0	0	137	1	1	0	168	0	1	1	1	0	0
563	1	1	3	3	1	1	2	1	0	2	4	1	1	87	0	1	0	1	1	1	8	1115	4	5	6	15	0	14	0	0	0	0	1	0	0	1	1	0	165	1	1	0	145	0	1	0	0	0	0
564	0	0	0	0	0	1	9	9	9	9	3	2	0	36	1	0	1	0	0	0	3	120	4	5	6	15	0	99	0	0	0	0	1	0	0	0	0	0	138	1	1	0	142	0	1	0	0	0	0
565	0	0	0	0	0	0	9	9	9	9	4	2	0	69	0	1	0	1	1	0	6	30	1	1	1	3	1	99	0	0	0	0	1	1	0	0	0	0	242	1	1	0	142	0	1	0	0	0	0
566	1	1	2	2	0	1	1	1	0	4	2	2	0	40	1	0	1	0	0	0	4	40	4	5	6	15	0	0	0	0	0	0	1	0	0	0	0	0	95	1	1	0	130	0	0	0	0	0	0
567	1	2	1	1	0	1	9	9	9	9	2	1	1	51	0	1	0	0	0	0	5	32	4	5	6	15	0	99	0	0	0	0	1	0	0	1	0	0	214	1	1	0	150	0	1	1	0	0	0
568	1	1	3	3	1	1	1	1	0	2	1	1	1	81	0	1	0	1	1	1	8	256	4	2	5	11	0	18	0	0	0	0	1	0	0	1	1	0	157	1	1	0	160	0	1	1	1	0	0
569	1	2	1	1	0	1	9	9	9	9	4	1	1	50	0	1	0	0	0	0	5	176	3	5	6	14	0	99	0	0	0	0	1	0	0	1	0	0	160	1	1	0	150	0	1	1	0	0	0
570	0	0	0	0	0	1	9	9	9	9	4	2	0	73	0	1	0	1	1	1	7	892	3	5	6	14	0	99	0	0	0	0	1	1	1	1	0	1	241	1	1	0	140	0	1	0	0	0	0
571	0	0	0	0	0	1	9	9	9	9	3	2	0	37	1	0	1	0	0	0	3	860	4	5	6	15	0	99	0	0	0	0	1	0	0	0	0	0	111	1	1	0	114	0	0	0	0	0	0
572	1	1	3	3	1	0	3	2	1	2	4	2	0	61	0	1	0	0	1	0	6	60	4	1	6	11	0	16	0	0	0	0	1	0	0	1	0	0	198	1	1	0	120	0	0	0	0	0	0
573	0	0	0	0	0	1	9	9	9	9	3	2	0	48	0	1	0	0	0	0	4	360	4	5	6	15	0	99	0	0	0	0	1	0	0	0	0	0	119	1	1	0	144	0	1	0	0	0	0
574	1	1	3	3	1	1	1	1	0	1	2	1	1	72	0	1	0	1	1	1	7	269	4	5	6	15	0	14	0	0	0	0	1	0	1	1	1	1	131	1	1	0	150	0	1	1	0	0	0
575	1	1	2	2	0	1	2	2	1	4	4	1	1	37	1	0	1	0	0	0	3	233	4	5	6	15	0	0	0	0	0	0	1	0	0	0	0	0	124	1	1	0	140	0	1	0	0	0	0
576	1	2	1	1	0	0	9	9	9	9	4	1	1	43	0	0	1	0	0	0	4	30	1	1	1	3	1	99	0	0	0	0	1	0	0	0	0	0	140	1	1	0	80	1	0	0	0	0	0
577	0	0	0	0	0	0	9	9	9	9	4	2	0	82	0	1	0	1	1	1	8	30	4	5	6	15	0	99	0	0	0	0	1	0	0	0	0	0	148	1	1	0	123	0	0	0	0	0	0
578	1	1	2	2	0	1	4	4	0	6	3	1	1	62	0	1	0	0	1	0	6	983	4	5	6	15	0	1	0	0	0	0	1	0	0	1	0	0	100	1	1	0	200	0	1	1	1	1	1
579	0	0	0	0	0	0	9	9	9	9	4	2	0	58	0	1	0	0	0	0	5	64	3	4	5	12	0	99	1	1	0	1	0	0	0	1	0	0	91	1	1	0	120	0	0	0	0	0	0
580	0	0	0	0	0	0	9	9	9	9	4	1	1	80	0	1	0	1	1	1	8	323	2	2	5	9	0	99	0	0	0	0	1	0	1	1	1	1	342	1	1	0	111	0	0	0	0	0	0
581	0	0	0	0	0	0	9	9	9	9	4	1	1	57	0	1	0	0	0	0	5	436	1	1	5	7	0	99	0	0	0	0	1	0	0	1	0	0	120	1	1	0	130	0	0	0	0	0	0
582	1	1	2	2	0	1	4	4	0	6	3	2	0	67	0	1	0	1	1	0	6	30	4	5	6	15	0	0	0	0	0	0	1	0	0	0	0	0	118	1	1	0	170	0	1	1	1	1	0
584	1	1	2	2	0	1	4	4	0	6	2	1	1	20	1	0	1	0	0	0	2	59	4	5	6	15	0	0	0	0	0	0	1	0	0	0	0	1	104	1	1	0	158	0	1	1	0	0	0
585	1	1	3	3	1	1	1	1	0	2	1	2	0	73	0	1	0	1	1	1	7	50	2	1	5	8	0	16	0	0	0	0	1	0	0	1	1	1	131	1	1	0	173	0	1	1	1	1	0
586	1	1	2	3	0	1	3	3	1	2	1	2	0	75	0	1	0	1	1	1	7	60	4	1	6	11	0	16	0	0	0	0	1	0	0	0	0	1	94	1	1	0	160	0	1	1	1	0	0
587	1	1	3	3	1	1	1	1	0	2	1	2	0	86	0	1	0	1	1	1	8	19	3	1	4	8	0	21	0	0	0	0	1	0	0	0	1	0	130	1	1	0	165	0	1	1	1	0	0
588	0	0	0	0	0	1	9	9	9	9	2	2	0	63	0	1	0	0	1	0	6	116	4	1	6	11	0	99	0	1	0	1	0	0	0	1	0	1	104	1	1	0	160	0	1	1	1	0	0
589	1	1	3	3	1	1	1	1	0	2	1	1	1	86	0	1	0	1	1	1	8	30	4	1	5	10	0	22	0	0	0	0	1	0	0	0	0	0	127	1	1	0	130	0	0	0	0	0	0
590	1	1	2	2	0	1	2	2	1	5	4	2	0	72	0	1	0	1	1	1	7	305	4	5	6	15	0	1	0	0	0	0	1	0	0	1	0	1	200	1	1	0	95	0	0	0	0	0	0
591	1	2	1	1	0	1	9	9	9	9	3	2	0	76	0	1	0	1	1	1	7	217	4	5	6	15	0	99	0	0	0	0	1	0	0	0	0	0	151	1	1	0	120	0	0	0	0	0	0
592	0	0	0	0	0	0	9	9	9	9	4	2	0	68	0	1	0	1	1	0	6	60	1	1	5	7	0	99	1	1	0	1	0	0	1	1	0	0	144	1	1	0	129	0	0	0	0	0	0
593	0	0	0	0	0	0	9	9	9	9	4	2	0	84	0	1	0	1	1	1	8	210	1	1	5	7	0	99	0	0	0	0	1	0	0	0	0	0	96	1	1	0	118	0	0	0	0	0	0
594	0	0	0	0	0	1	9	9	9	9	3	2	0	44	0	0	1	0	0	0	4	59	4	5	6	15	0	99	0	0	0	0	1	0	0	0	0	0	121	1	1	0	110	0	0	0	0	0	0
595	1	1	3	2	0	1	2	1	0	4	2	2	0	76	0	1	0	1	1	1	7	60	4	5	5	14	0	4	0	0	0	0	1	0	0	1	0	1	113	1	1	0	110	0	0	0	0	0	0
596	0	0	0	0	0	1	9	9	9	9	3	2	0	34	1	0	1	0	0	0	3	60	4	5	6	15	0	99	0	0	0	0	1	0	0	0	0	0	124	1	1	0	111	0	0	0	0	0	0
597	0	0	0	0	0	0	9	9	9	9	4	2	0	84	0	1	0	1	1	1	8	53	4	5	6	15	0	99	0	0	1	1	0	0	0	1	1	0	114	1	1	0	148	0	1	0	0	0	0
598	0	0	0	0	0	1	9	9	9	9	3	2	0	55	0	1	0	0	0	0	5	60	4	5	6	15	0	99	0	0	0	0	1	0	0	0	0	0	108	1	1	0	110	0	0	0	0	0	0
599	1	1	2	2	0	1	1	2	1	5	2	2	0	77	0	1	0	1	1	1	7	209	4	5	6	15	0	2	0	0	0	0	1	0	1	1	0	0	248	1	1	0	170	0	1	1	1	1	0
600	1	2	1	1	0	0	9	9	9	9	4	2	0	81	0	1	0	1	1	1	8	30	3	5	3	11	0	99	0	0	0	0	1	0	1	0	0	0	263	1	1	0	150	0	1	1	0	0	0
601	0	0	0	0	0	0	9	9	9	9	4	1	1	84	0	1	0	1	1	1	8	79	4	3	5	12	0	99	0	0	1	1	0	0	1	1	1	0	121	1	1	0	85	1	0	0	0	0	0
602	0	0	0	0	0	0	9	9	9	9	4	2	0	52	0	1	0	0	0	0	5	60	4	5	6	15	0	99	0	0	1	1	0	0	0	0	0	0	100	1	1	0	168	0	1	1	1	0	0
603	1	1	2	2	0	1	4	4	0	6	4	2	0	76	0	1	0	1	1	1	7	363	4	5	6	15	0	0	0	0	0	0	1	0	0	1	1	0	258	1	1	0	120	0	0	0	0	0	0
604	1	1	2	2	0	1	1	1	0	1	2	1	1	72	0	1	0	1	1	1	7	267	4	5	6	15	0	5	0	0	0	0	1	0	1	1	1	0	106	1	1	0	130	0	0	0	0	0	0
605	0	0	0	0	0	0	9	9	9	9	4	2	0	82	0	1	0	1	1	1	8	262	1	1	1	3	1	99	0	0	0	0	1	0	0	0	0	0	70	1	0	0	130	0	0	0	0	0	0
606	1	1	2	2	0	1	2	1	0	2	3	1	1	82	0	1	0	1	1	1	8	15	3	4	5	12	0	2	0	0	0	0	1	0	0	0	1	0	125	1	1	0	140	0	1	0	0	0	0
607	1	1	2	2	0	1	1	1	0	2	2	1	1	94	0	1	0	1	1	1	9	82	4	5	6	15	0	4	0	0	0	0	1	0	0	0	1	0	134	1	1	0	110	0	0	0	0	0	0
608	1	1	2	3	0	1	2	1	0	5	1	1	1	56	0	1	0	0	0	0	5	97	4	1	5	10	0	22	1	1	0	1	0	0	0	1	0	1	82	1	1	0	102	0	0	0	0	0	0
609	0	0	0	0	0	0	9	9	9	9	4	1	1	85	0	1	0	1	1	1	8	55	4	3	6	13	0	99	0	0	0	0	1	0	0	1	1	0	83	1	1	0	128	0	0	0	0	0	0
610	0	0	0	0	0	1	9	9	9	9	3	2	0	68	0	1	0	1	1	0	6	60	4	5	6	15	0	99	0	0	0	0	1	0	0	1	1	0	119	1	1	0	140	0	1	0	0	0	0
611	1	1	2	2	0	1	2	1	0	2	3	1	1	75	0	1	0	1	1	1	7	152	4	5	6	15	0	1	0	0	0	0	1	0	0	0	1	0	97	1	1	0	110	0	0	0	0	0	0
613	1	2	1	1	0	1	9	9	9	9	3	1	1	72	0	1	0	1	1	1	7	23	3	5	6	14	0	99	0	0	0	0	1	0	0	0	1	1	91	1	1	0	130	0	0	0	0	0	0
614	1	1	2	2	0	1	1	1	0	2	3	2	0	90	0	1	0	1	1	1	9	120	4	4	6	14	0	0	0	0	0	0	1	0	0	1	0	0	84	1	1	0	120	0	0	0	0	0	0
615	1	1	2	2	0	1	1	1	0	3	3	1	1	73	0	1	0	1	1	1	7	702	4	5	6	15	0	3	0	0	0	0	1	0	0	0	0	0	100	1	1	0	140	0	1	0	0	0	0
616	1	1	3	3	1	1	2	1	0	2	1	1	1	80	0	1	0	1	1	1	8	150	4	1	5	10	0	24	0	0	0	0	1	0	1	1	1	1	157	1	1	0	117	0	0	0	0	0	0
617	0	0	0	0	0	0	9	9	9	9	2	1	1	35	1	0	1	0	0	0	3	25	4	1	6	11	0	99	0	0	0	0	1	0	0	0	0	0	113	1	1	0	190	0	1	1	1	1	0
618	1	1	3	3	1	1	1	1	0	1	2	1	1	55	0	1	0	0	0	0	5	180	4	4	6	14	0	5	0	0	0	0	1	0	0	0	0	0	121	1	1	0	160	0	1	1	1	0	0
619	1	1	3	3	1	1	2	1	0	5	1	2	0	40	1	0	1	0	0	0	4	10	3	3	5	11	0	16	0	0	0	0	1	0	0	0	0	0	110	1	1	0	130	0	0	0	0	0	0
620	1	1	2	2	0	1	1	1	0	5	1	2	0	86	0	1	0	1	1	1	8	755	4	1	5	10	0	20	0	0	0	0	1	0	0	0	0	0	77	1	0	0	170	0	1	1	1	1	0
621	1	1	3	3	1	0	3	2	1	1	4	1	1	58	0	1	0	0	0	0	5	94	1	2	3	6	0	21	0	0	0	0	1	0	0	0	0	1	113	1	1	0	141	0	1	0	0	0	0
622	1	2	1	1	0	1	9	9	9	9	3	1	1	47	0	1	0	0	0	0	4	78	2	2	5	9	0	99	0	0	0	0	1	0	0	0	0	0	163	1	1	0	130	0	0	0	0	0	0
623	1	1	3	3	1	1	3	3	1	4	1	2	0	62	0	1	0	0	1	0	6	47	4	4	5	13	0	14	0	0	0	0	1	0	0	0	0	0	121	1	1	0	138	0	0	0	0	0	0
624	1	2	1	1	0	1	9	9	9	9	3	1	1	59	0	1	0	0	0	0	5	60	4	5	6	15	0	99	0	0	0	0	1	0	0	0	0	0	135	1	1	0	130	0	0	0	0	0	0
625	0	0	0	0	0	1	9	9	9	9	4	2	0	52	0	1	0	0	0	0	5	30	4	5	6	15	0	99	0	0	0	0	1	0	0	0	0	0	113	1	1	0	160	0	1	1	1	0	0
626	1	1	2	2	0	1	3	2	1	2	4	1	1	50	0	1	0	0	0	0	5	40	4	5	6	15	0	0	0	0	0	0	1	0	0	0	0	0	151	1	1	0	120	0	0	0	0	0	0
627	1	1	2	2	0	1	1	1	0	2	3	1	1	67	0	1	0	1	1	0	6	60	4	5	6	15	0	3	0	0	0	0	1	0	0	0	1	1	99	1	1	0	189	0	1	1	1	1	0
628	1	2	1	1	0	1	9	9	9	9	3	1	1	58	0	1	0	0	0	0	5	47	4	5	6	15	0	99	0	0	0	0	1	0	0	1	0	0	132	1	1	0	120	0	0	0	0	0	0
629	1	1	3	2	0	1	1	2	1	3	4	1	1	67	0	1	0	1	1	0	6	270	4	5	6	15	0	4	0	0	0	0	1	0	0	1	0	0	150	1	1	0	180	0	1	1	1	1	0
630	1	1	2	2	0	1	4	4	0	6	2	2	0	76	0	1	0	1	1	1	7	50	4	5	6	15	0	3	0	0	0	0	1	0	1	0	0	1	350	1	1	0	110	0	0	0	0	0	0
631	1	1	2	2	0	1	1	1	0	3	3	2	0	88	0	1	0	1	1	1	8	300	4	5	6	15	0	12	0	0	0	0	1	0	1	1	0	0	200	1	1	0	163	0	1	1	1	0	0
632	1	1	3	2	0	1	2	1	0	1	2	1	1	61	0	1	0	0	1	0	6	160	4	5	6	15	0	6	0	0	0	0	1	0	0	0	0	0	97	1	1	0	157	0	1	1	0	0	0
633	1	1	3	2	0	1	3	3	1	4	2	2	0	74	0	1	0	1	1	1	7	202	4	5	6	15	0	5	0	0	0	0	1	0	1	1	0	0	317	1	1	0	170	0	1	1	1	1	0
634	1	1	2	2	0	1	4	4	0	6	3	2	0	62	0	1	0	0	1	0	6	115	4	5	6	15	0	0	0	0	0	0	1	0	1	1	0	1	185	1	1	0	121	0	0	0	0	0	0
635	1	2	1	1	0	1	9	9	9	9	3	1	1	42	0	0	1	0	0	0	4	120	4	5	6	15	0	99	0	0	0	0	1	0	0	1	0	0	111	1	1	0	163	0	1	1	1	0	0
636	0	0	0	0	0	1	9	9	9	9	4	1	1	41	0	0	1	0	0	0	4	60	4	5	6	15	0	99	0	0	0	0	1	0	1	1	0	0	210	1	1	0	129	0	0	0	0	0	0
637	0	0	0	0	0	1	9	9	9	9	4	1	1	76	0	1	0	1	1	1	7	126	4	5	6	15	0	99	0	0	0	0	1	0	1	0	0	0	911	0	0	1	100	0	0	0	0	0	0
638	0	0	0	0	0	0	9	9	9	9	4	1	1	80	0	1	0	1	1	1	8	85	3	2	4	9	0	99	0	0	0	0	1	0	0	1	1	1	125	1	1	0	120	0	0	0	0	0	0
639	0	0	0	0	0	1	9	9	9	9	4	2	0	73	0	1	0	1	1	1	7	222	4	5	6	15	0	0	0	0	0	0	1	0	0	0	0	0	177	1	1	0	140	0	1	0	0	0	0
640	1	1	2	2	0	1	1	1	0	1	3	1	1	60	0	1	0	0	1	0	6	60	4	5	6	15	0	3	0	0	0	0	1	0	0	1	1	0	114	1	1	0	130	0	0	0	0	0	0
641	1	1	2	2	0	1	1	2	1	3	3	1	1	82	0	1	0	1	1	1	8	201	4	5	6	15	0	5	0	0	0	0	1	0	0	0	0	0	153	1	1	0	160	0	1	1	1	0	0
642	1	1	2	3	0	1	2	1	0	4	1	1	1	33	1	0	1	0	0	0	3	314	2	2	4	8	0	22	0	0	0	0	1	0	0	0	0	0	115	1	1	0	160	0	1	1	1	0	0
643	0	0	0	0	0	1	9	9	9	9	4	2	0	63	0	1	0	0	1	0	6	238	4	5	6	15	0	99	0	0	0	0	1	0	0	1	0	0	135	1	1	0	130	0	0	0	0	0	0
644	1	1	2	2	0	1	1	1	0	1	3	1	1	91	0	1	0	1	1	1	9	180	4	4	5	13	0	3	0	0	0	0	1	0	0	1	0	0	117	1	1	0	140	0	1	0	0	0	0
645	1	1	2	2	0	1	1	1	0	1	2	1	1	66	0	1	0	1	1	0	6	256	4	5	6	15	0	4	0	0	0	0	1	0	1	1	1	1	130	1	1	0	140	0	1	0	0	0	0
646	0	0	0	0	0	1	9	9	9	9	4	2	0	76	0	1	0	1	1	1	7	80	4	4	6	14	0	99	0	0	1	1	0	0	0	1	1	1	104	1	1	0	140	0	1	0	0	0	0
647	1	1	2	2	0	1	2	1	0	5	2	1	1	54	0	1	0	0	0	0	5	60	4	5	6	15	0	0	0	0	0	0	1	0	0	0	0	0	105	1	1	0	117	0	0	0	0	0	0
648	1	1	3	3	1	1	2	1	0	2	1	1	1	60	0	1	0	0	1	0	6	39	4	4	6	14	0	13	0	0	0	0	1	0	0	0	1	0	114	1	1	0	146	0	1	0	0	0	0
649	1	1	2	3	0	0	3	3	1	1	2	1	1	77	0	1	0	1	1	1	7	300	4	5	6	15	0	12	0	0	0	0	1	0	0	0	0	0	130	1	1	0	130	0	0	0	0	0	0
650	0	0	0	0	0	0	9	9	9	9	2	1	1	86	0	1	0	1	1	1	8	204	4	1	5	10	0	99	0	0	0	0	1	0	0	1	0	0	113	1	1	0	140	0	1	0	0	0	0
651	0	0	0	0	0	1	9	9	9	9	4	2	0	85	0	1	0	1	1	1	8	167	4	5	6	15	0	99	0	0	0	0	1	0	1	1	0	1	143	1	1	0	160	0	1	1	1	0	0
652	0	0	0	0	0	0	9	9	9	9	4	1	1	61	0	1	0	0	1	0	6	283	4	4	6	14	0	99	0	0	0	0	1	1	0	0	0	0	111	1	1	0	105	0	0	0	0	0	0
653	0	0	0	0	0	0	9	9	9	9	1	1	1	29	1	0	1	0	0	0	2	893	4	1	5	10	0	99	0	0	0	0	1	1	0	0	0	0	133	1	1	0	134	0	0	0	0	0	0
654	1	2	1	1	0	0	9	9	9	9	4	1	1	49	0	1	0	0	0	0	4	40	4	5	6	15	0	99	0	0	0	0	1	0	0	0	0	0	191	1	1	0	170	0	1	1	1	1	0
655	0	0	0	0	0	1	9	9	9	9	3	2	0	61	0	1	0	0	1	0	6	30	4	5	6	15	0	99	0	0	0	0	1	0	0	0	0	0	115	1	1	0	134	0	0	0	0	0	0
656	0	0	0	0	0	1	9	9	9	9	3	1	1	66	0	1	0	1	1	0	6	103	4	5	6	15	0	99	0	0	0	0	1	0	0	0	0	0	111	1	1	0	139	0	0	0	0	0	0
657	0	0	0	0	0	1	9	9	9	9	3	1	1	29	1	0	1	0	0	0	2	202	4	5	6	15	0	99	0	0	0	0	1	0	0	0	0	0	91	1	1	0	130	0	0	0	0	0	0
658	0	0	0	0	0	1	9	9	9	9	4	2	0	43	0	0	1	0	0	0	4	199	4	5	6	15	0	99	0	0	0	0	1	0	0	0	0	0	99	1	1	0	132	0	0	0	0	0	0
659	0	0	0	0	0	1	9	9	9	9	3	1	1	45	0	0	1	0	0	0	4	179	4	5	6	15	0	99	0	0	0	0	1	0	0	0	0	0	95	1	1	0	108	0	0	0	0	0	0
660	1	1	3	2	0	1	2	1	0	4	2	1	1	54	0	1	0	0	0	0	5	170	4	5	6	15	0	5	0	0	0	0	1	0	1	0	0	0	335	1	1	0	160	0	1	1	1	0	0
661	0	0	0	0	0	1	9	9	9	9	4	2	0	51	0	1	0	0	0	0	5	129	4	5	6	15	0	5	0	0	0	0	1	0	0	0	0	0	110	1	1	0	149	0	1	0	0	0	0
662	1	1	2	2	0	0	4	4	0	6	3	1	1	64	0	1	0	0	1	0	6	258	4	5	6	15	0	2	0	0	0	0	1	0	0	0	0	0	84	1	1	0	130	0	0	0	0	0	0
663	1	1	2	3	0	1	2	1	0	2	1	1	1	82	0	1	0	1	1	1	8	187	3	5	6	14	0	16	0	0	0	0	1	0	0	0	1	1	156	1	1	0	160	0	1	1	1	0	0
664	1	1	2	2	0	1	3	3	1	5	3	2	0	74	0	1	0	1	1	1	7	62	4	5	6	15	0	0	0	0	0	0	1	0	0	0	0	0	98	1	1	0	110	0	0	0	0	0	0
666	0	0	0	0	0	0	9	9	9	9	3	2	0	66	0	1	0	1	1	0	6	25	4	5	6	15	0	99	0	0	0	0	1	0	0	0	1	0	128	1	1	0	140	0	1	0	0	0	0
667	0	0	0	0	0	1	9	9	9	9	3	2	0	86	0	1	0	1	1	1	8	187	4	5	6	15	0	99	0	0	0	0	1	0	0	0	1	0	89	1	1	0	110	0	0	0	0	0	0
668	1	1	2	2	0	1	2	2	1	1	3	1	1	67	0	1	0	1	1	0	6	326	4	5	6	15	0	1	0	0	0	0	1	0	1	1	1	0	110	1	1	0	150	0	1	1	0	0	0
669	1	1	2	2	0	1	3	1	0	4	2	1	1	78	0	1	0	1	1	1	7	120	4	5	6	15	0	3	0	0	0	0	1	0	0	0	0	0	125	1	1	0	140	0	1	0	0	0	0
670	1	1	2	2	0	1	4	4	0	6	2	1	1	48	0	1	0	0	0	0	4	80	4	5	6	15	0	3	0	0	0	0	1	0	0	0	0	0	212	1	1	0	150	0	1	1	0	0	0
671	0	0	0	0	0	1	9	9	9	9	3	1	1	49	0	1	0	0	0	0	4	30	4	5	6	15	0	99	0	0	0	0	1	1	1	1	1	0	162	1	1	0	130	0	0	0	0	0	0
672	0	0	0	0	0	0	9	9	9	9	4	2	0	52	0	1	0	0	0	0	5	49	3	4	4	11	0	99	0	0	0	0	1	0	0	0	0	0	121	1	1	0	90	0	0	0	0	0	0
673	1	1	2	2	0	1	1	1	0	3	3	1	1	53	0	1	0	0	0	0	5	60	4	5	6	15	0	5	0	0	0	0	1	0	0	0	0	0	119	1	1	0	165	0	1	1	1	0	0
674	1	1	2	3	0	1	1	1	0	4	1	2	0	59	0	1	0	0	0	0	5	678	4	2	5	11	0	24	0	0	0	0	1	0	1	1	0	0	141	1	1	0	119	0	0	0	0	0	0
675	1	1	2	2	0	1	1	1	0	1	2	1	1	52	0	1	0	0	0	0	5	319	4	4	6	14	0	14	0	0	0	0	1	0	1	1	0	0	374	1	1	0	180	0	1	1	1	1	0
676	1	1	2	3	0	1	2	1	0	2	1	2	0	78	0	1	0	1	1	1	7	107	4	5	6	15	0	15	0	0	0	0	1	0	0	0	0	1	155	1	1	0	130	0	0	0	0	0	0
677	1	1	3	3	1	1	1	1	0	2	2	1	1	79	0	1	0	1	1	1	7	240	4	5	6	15	0	18	0	0	0	0	1	0	0	0	1	0	150	1	1	0	150	0	1	1	0	0	0
678	1	1	2	2	0	0	2	2	1	3	4	1	1	55	0	1	0	0	0	0	5	45	4	5	6	15	0	2	0	0	0	0	1	0	0	0	0	0	133	1	1	0	190	0	1	1	1	1	0
679	1	1	2	2	0	0	1	1	0	2	2	1	1	66	0	1	0	1	1	0	6	30	4	5	6	15	0	6	0	0	0	0	1	0	0	1	1	1	139	1	1	0	170	0	1	1	1	1	0
680	1	1	2	3	0	1	3	3	1	4	1	1	1	77	0	1	0	1	1	1	7	212	4	5	6	15	0	7	0	0	0	0	1	0	0	1	0	0	123	1	1	0	130	0	0	0	0	0	0
681	1	1	3	3	1	1	1	1	0	2	1	1	1	62	0	1	0	0	1	0	6	90	4	1	6	11	0	20	0	0	0	0	1	0	1	0	0	0	182	1	1	0	110	0	0	0	0	0	0
682	0	0	0	0	0	1	9	9	9	9	4	1	1	61	0	1	0	0	1	0	6	180	4	5	6	15	0	99	0	0	0	0	1	0	0	1	0	0	175	1	1	0	145	0	1	0	0	0	0
683	1	2	1	1	0	1	9	9	9	9	3	1	1	65	0	1	0	1	1	0	6	80	4	5	6	15	0	99	0	0	0	0	1	0	0	1	0	0	107	1	1	0	150	0	1	1	0	0	0
684	0	0	0	0	0	0	9	9	9	9	4	2	0	65	0	1	0	1	1	0	6	40	4	5	6	15	0	99	0	0	1	1	0	1	0	0	0	0	130	1	1	0	121	0	0	0	0	0	0
685	1	2	1	1	0	1	9	9	9	9	4	1	1	82	0	1	0	1	1	1	8	40	3	5	6	14	0	99	0	0	0	0	1	0	1	1	0	0	106	1	1	0	130	0	0	0	0	0	0
686	1	1	2	3	0	1	1	1	0	2	1	2	0	70	0	1	0	1	1	0	7	176	4	2	5	11	0	21	0	0	0	0	1	0	0	0	1	0	119	1	1	0	110	0	0	0	0	0	0
688	0	0	0	0	0	1	9	9	9	9	4	1	1	68	0	1	0	1	1	0	6	52	4	5	6	15	0	99	0	0	0	0	1	0	0	0	0	0	94	1	1	0	143	0	1	0	0	0	0
689	0	0	0	0	0	1	9	9	9	9	4	2	0	51	0	1	0	0	0	0	5	107	4	5	6	15	0	99	0	0	0	0	1	0	0	0	0	0	94	1	1	0	143	0	1	0	0	0	0
690	1	1	3	3	1	1	2	1	0	2	1	1	1	62	0	1	0	0	1	0	6	180	4	5	6	15	0	15	0	0	0	0	1	0	0	0	1	0	112	1	1	0	150	0	1	1	0	0	0
691	0	0	0	0	0	0	9	9	9	9	4	2	0	36	1	0	1	0	0	0	3	60	4	5	6	15	0	99	0	0	1	1	0	0	1	1	0	0	248	1	1	0	100	0	0	0	0	0	0
692	1	1	3	3	0	1	2	1	0	1	1	2	0	80	0	1	0	1	1	1	8	240	4	5	6	15	0	10	0	0	0	0	1	0	0	1	0	1	105	1	1	0	150	0	1	1	0	0	0
693	1	1	2	2	0	1	1	1	0	4	2	2	0	46	0	1	0	0	0	0	4	74	4	3	5	12	0	10	0	0	0	0	1	0	0	0	0	0	96	1	1	0	117	0	0	0	0	0	0
694	0	0	0	0	0	0	9	9	9	9	4	1	1	64	0	1	0	0	1	0	6	209	4	5	6	15	0	99	0	0	0	0	1	0	1	0	0	0	288	1	1	0	116	0	0	0	0	0	0
695	1	1	2	2	0	1	1	1	0	2	2	1	1	63	0	1	0	0	1	0	6	288	4	2	5	11	0	14	0	0	0	0	1	0	0	0	0	0	167	1	1	0	113	0	0	0	0	0	0
696	0	0	0	0	0	1	9	9	9	9	2	2	0	69	0	1	0	1	1	0	6	255	4	5	6	15	0	99	0	0	0	0	1	0	1	1	0	0	286	1	1	0	150	0	1	1	0	0	0
697	1	1	2	2	0	1	2	1	0	2	2	1	1	53	0	1	0	0	0	0	5	55	4	5	6	15	0	1	0	0	0	0	1	0	0	0	1	0	150	1	1	0	136	0	0	0	0	0	0
698	1	1	3	3	1	1	1	1	0	2	2	1	1	51	0	1	0	0	0	0	5	81	3	2	5	10	0	20	0	0	0	0	1	0	0	0	0	0	117	1	1	0	140	0	1	0	0	0	0
700	1	1	2	2	0	1	2	1	0	3	3	1	1	47	0	1	0	0	0	0	4	352	4	5	6	15	0	2	0	0	0	0	1	0	1	0	0	0	227	1	1	0	160	0	1	1	1	0	0
701	1	2	1	1	0	1	9	9	9	9	3	1	1	90	0	1	0	1	1	1	9	36	4	5	6	15	0	99	0	0	0	0	1	0	0	0	0	0	105	1	1	0	170	0	1	1	1	1	0
702	1	1	2	2	0	1	1	2	1	3	3	1	1	49	0	1	0	0	0	0	4	1182	4	5	6	15	0	2	0	0	0	0	1	0	1	1	0	1	129	1	1	0	160	0	1	1	1	0	0
703	1	1	3	3	0	1	1	1	0	1	2	1	1	56	0	1	0	0	0	0	5	97	4	5	6	15	0	3	0	0	0	0	1	0	0	0	1	0	145	1	1	0	130	0	0	0	0	0	0
704	1	1	2	2	0	1	4	4	0	6	3	1	1	41	0	0	1	0	0	0	4	60	4	5	6	15	0	10	0	0	0	0	1	0	0	1	0	0	105	1	1	0	120	0	0	0	0	0	0
705	1	1	2	2	0	1	1	1	0	2	2	1	1	70	0	1	0	1	1	0	7	35	4	5	6	15	0	1	0	0	0	0	1	0	0	0	0	0	190	1	1	0	160	0	1	1	1	0	0
706	1	1	2	2	0	1	1	2	1	4	4	1	1	57	0	1	0	0	0	0	5	1280	4	5	6	15	0	5	0	0	0	0	1	0	0	1	0	0	95	1	1	0	140	0	1	0	0	0	0
707	1	1	2	2	0	1	2	1	0	2	3	2	0	79	0	1	0	1	1	1	7	328	4	5	6	15	0	9	0	0	0	0	1	0	0	0	1	0	138	1	1	0	120	0	0	0	0	0	0
708	1	1	2	2	0	1	1	1	0	1	2	2	0	80	0	1	0	1	1	1	8	173	4	3	6	13	0	11	0	0	0	0	1	0	0	0	0	0	165	1	1	0	130	0	0	0	0	0	0
709	1	1	2	2	0	1	1	1	0	3	3	1	1	77	0	1	0	1	1	1	7	214	4	4	6	14	0	5	0	0	0	0	1	0	0	1	0	1	101	1	1	0	120	0	0	0	0	0	0
710	1	1	2	2	0	1	2	1	0	3	3	1	1	57	0	1	0	0	0	0	5	370	4	5	6	15	0	0	0	0	0	0	1	0	0	0	0	0	174	1	1	0	160	0	1	1	1	0	0
711	1	1	2	2	0	0	1	3	1	4	3	1	1	76	0	1	0	1	1	1	7	215	4	5	6	15	0	1	0	0	0	0	1	0	1	1	1	0	126	1	1	0	133	0	0	0	0	0	0
712	1	1	3	3	0	1	1	1	0	2	1	1	1	74	0	1	0	1	1	1	7	246	3	4	5	12	0	21	0	0	0	0	1	0	0	0	1	0	198	1	1	0	110	0	0	0	0	0	0
713	1	1	2	2	0	1	2	1	0	1	2	1	1	82	0	1	0	1	1	1	8	110	4	5	6	15	0	7	0	0	0	0	1	0	0	1	0	1	105	1	1	0	110	0	0	0	0	0	0
714	1	1	2	3	0	1	2	1	0	2	1	1	1	72	0	1	0	1	1	1	7	203	4	5	6	15	0	14	0	0	0	0	1	0	1	0	1	0	144	1	1	0	90	0	0	0	0	0	0
715	1	1	2	2	0	1	2	1	0	4	2	1	1	76	0	1	0	1	1	1	7	60	4	5	6	15	0	3	0	0	0	0	1	0	1	1	1	0	116	1	1	0	110	0	0	0	0	0	0
717	1	1	2	2	0	0	1	1	0	3	3	1	1	77	0	1	0	1	1	1	7	177	4	5	6	15	0	1	0	0	0	0	1	0	0	0	0	0	101	1	1	0	126	0	0	0	0	0	0
718	1	1	2	2	0	1	1	1	0	3	2	1	1	60	0	1	0	0	1	0	6	240	4	5	6	15	0	5	0	0	0	0	1	0	1	1	0	0	179	1	1	0	140	0	1	0	0	0	0
719	1	1	2	2	0	1	1	2	1	3	3	1	1	68	0	1	0	1	1	0	6	99	4	5	6	15	0	3	0	0	0	0	1	0	1	1	0	1	147	1	1	0	120	0	0	0	0	0	0
720	1	1	3	3	1	1	2	1	0	1	1	1	1	71	0	1	0	1	1	1	7	34	4	5	6	15	0	12	0	0	0	0	1	0	0	0	0	0	118	1	1	0	170	0	1	1	1	1	0
721	0	0	0	0	0	0	9	9	9	9	4	2	0	93	0	1	0	1	1	1	9	60	3	4	6	13	0	99	0	0	0	0	1	0	0	1	0	1	90	1	1	0	140	0	1	0	0	0	0
722	1	1	2	2	0	1	3	3	1	5	1	2	0	74	0	1	0	1	1	1	7	630	4	3	5	12	0	16	0	0	0	0	1	0	0	1	0	0	163	1	1	0	132	0	0	0	0	0	0
723	0	0	0	0	0	1	9	9	9	9	2	2	0	76	0	1	0	1	1	1	7	169	3	3	6	12	0	99	0	1	0	1	0	0	0	1	0	0	101	1	1	0	130	0	0	0	0	0	0
724	0	0	0	0	0	1	9	9	9	9	2	2	0	62	0	1	0	0	1	0	6	58	2	2	5	9	0	99	0	1	0	1	0	0	1	1	1	0	256	1	1	0	201	0	1	1	1	1	1
725	0	0	0	0	0	0	9	9	9	9	4	1	1	78	0	1	0	1	1	1	7	247	4	5	6	15	0	99	0	0	0	0	1	0	0	0	0	0	133	1	1	0	110	0	0	0	0	0	0
726	0	0	0	0	0	1	9	9	9	9	2	1	1	78	0	1	0	1	1	1	7	621	4	5	6	15	0	99	0	1	0	1	0	0	1	1	0	0	717	0	0	1	120	0	0	0	0	0	0
727	1	1	2	2	0	1	2	1	0	1	2	2	0	78	0	1	0	1	1	1	7	181	4	5	6	15	0	2	0	0	0	0	1	0	0	1	0	0	109	1	1	0	140	0	1	0	0	0	0
728	0	0	0	0	0	1	9	9	9	9	3	2	0	55	0	1	0	0	0	0	5	196	4	5	6	15	0	99	0	0	0	0	1	0	0	0	0	0	102	1	1	0	130	0	0	0	0	0	0
729	1	1	2	2	0	1	1	1	0	3	2	1	1	77	0	1	0	1	1	1	7	60	4	5	6	15	0	2	0	0	0	0	1	0	1	0	0	0	174	1	1	0	150	0	1	1	0	0	0
730	1	1	2	2	0	1	2	1	0	3	3	2	0	60	0	1	0	0	1	0	6	95	4	5	6	15	0	1	0	0	0	0	1	0	0	1	1	0	105	1	1	0	170	0	1	1	1	1	0
731	1	1	3	3	1	1	2	1	0	2	1	1	1	60	0	1	0	0	1	0	6	72	4	5	6	15	0	11	0	0	0	0	1	0	0	0	1	0	158	1	1	0	110	0	0	0	0	0	0
732	0	0	0	0	0	1	9	9	9	9	2	2	0	70	0	1	0	1	1	0	7	201	4	5	6	15	0	99	0	0	0	0	1	0	1	0	0	0	131	1	1	0	131	0	0	0	0	0	0
733	1	1	3	3	1	1	2	1	0	2	2	2	0	43	0	0	1	0	0	0	4	60	4	5	6	15	0	13	0	0	0	0	1	0	0	0	0	0	92	1	1	0	100	0	0	0	0	0	0
734	0	0	0	0	0	0	9	9	9	9	1	2	0	63	0	1	0	0	1	0	6	187	4	2	6	12	0	99	0	1	0	1	0	0	1	1	1	1	184	1	1	0	140	0	1	0	0	0	0
735	1	1	2	2	0	1	1	1	0	2	2	1	1	52	0	1	0	0	0	0	5	82	4	5	6	15	0	1	0	0	0	0	1	0	0	1	0	0	92	1	1	0	180	0	1	1	1	1	0
736	1	1	2	2	0	1	2	1	0	1	2	2	0	73	0	1	0	1	1	1	7	60	4	5	6	15	0	1	0	0	0	0	1	0	0	1	0	0	185	1	1	0	110	0	0	0	0	0	0
737	1	1	2	2	0	1	4	4	0	6	3	1	1	47	0	1	0	0	0	0	4	244	4	5	6	15	0	1	0	0	0	0	1	0	0	0	0	0	101	1	1	0	137	0	0	0	0	0	0
739	0	0	0	0	0	0	9	9	9	9	4	1	1	78	0	1	0	1	1	1	7	60	3	4	4	11	0	99	0	0	0	0	1	1	0	0	0	0	120	1	1	0	116	0	0	0	0	0	0
740	1	2	1	1	0	0	9	9	9	9	4	2	0	63	0	1	0	0	1	0	6	20	1	2	5	8	0	99	0	0	0	0	1	0	1	1	0	0	169	1	1	0	140	0	1	0	0	0	0
741	0	0	0	0	0	1	9	9	9	9	2	1	1	22	1	0	1	0	0	0	2	40	4	5	6	15	0	99	0	1	0	1	0	0	0	0	0	0	98	1	1	0	130	0	0	0	0	0	0
742	0	0	0	0	0	0	9	9	9	9	4	2	0	74	0	1	0	1	1	1	7	130	3	4	5	12	0	99	0	0	0	0	1	0	1	1	0	0	338	1	1	0	101	0	0	0	0	0	0
743	1	1	3	3	1	1	1	1	0	5	3	2	0	61	0	1	0	0	1	0	6	60	4	5	6	15	0	5	0	0	0	0	1	0	0	1	0	1	100	1	1	0	140	0	1	0	0	0	0
744	1	2	1	1	0	0	9	9	9	9	3	2	0	85	0	1	0	1	1	1	8	167	4	5	6	15	0	99	0	0	0	0	1	0	1	1	0	1	123	1	1	0	145	0	1	0	0	0	0
745	1	1	2	2	0	1	2	1	0	2	3	1	1	67	0	1	0	1	1	0	6	53	4	5	6	15	0	3	0	0	0	0	1	0	1	0	0	0	106	1	1	0	120	0	0	0	0	0	0
746	0	0	0	0	0	0	9	9	9	9	4	2	0	73	0	1	0	1	1	1	7	888	2	1	4	7	0	99	0	0	0	0	1	0	1	1	1	0	273	1	1	0	140	0	1	0	0	0	0
748	1	2	1	1	0	1	9	9	9	9	3	1	1	57	0	1	0	0	0	0	5	188	4	5	6	15	0	99	0	0	0	0	1	0	0	0	0	0	111	1	1	0	100	0	0	0	0	0	0
749	1	2	1	1	0	0	9	9	9	9	2	2	0	19	1	0	1	0	0	0	1	30	4	3	6	13	0	99	0	0	0	0	1	0	0	0	0	0	113	1	1	0	130	0	0	0	0	0	0
750	1	1	2	2	0	1	1	1	0	2	1	2	0	86	0	1	0	1	1	1	8	128	4	1	5	10	0	18	0	0	0	0	1	0	0	1	0	1	112	1	1	0	150	0	1	1	0	0	0
751	1	1	2	2	0	1	2	1	0	3	3	1	1	69	0	1	0	1	1	0	6	1260	4	5	6	15	0	0	0	0	0	0	1	0	0	0	0	0	128	1	1	0	140	0	1	0	0	0	0
752	1	1	2	2	0	1	3	1	0	2	2	1	1	60	0	1	0	0	1	0	6	60	4	5	6	15	0	1	0	0	0	0	1	0	1	1	0	0	228	1	1	0	120	0	0	0	0	0	0
753	1	1	3	3	1	1	2	1	0	2	1	2	0	80	0	1	0	1	1	1	8	125	2	2	4	8	0	21	0	0	0	0	1	0	0	1	0	0	121	1	1	0	120	0	0	0	0	0	0
754	1	1	3	3	0	1	2	1	0	4	1	2	0	71	0	1	0	1	1	1	7	132	4	5	6	15	0	13	0	0	0	0	1	0	1	1	0	0	110	1	1	0	100	0	0	0	0	0	0
755	1	2	1	1	0	0	9	9	9	9	4	2	0	81	0	1	0	1	1	1	8	60	1	1	2	4	1	99	0	0	0	0	1	0	0	1	0	0	196	1	1	0	263	0	1	1	1	1	1
756	1	1	2	2	0	1	2	1	0	5	2	1	1	69	0	1	0	1	1	0	6	60	4	5	6	15	0	0	0	0	0	0	1	0	0	1	0	0	104	1	1	0	167	0	1	1	1	0	0
757	1	1	3	3	1	1	1	1	0	1	2	1	1	72	0	1	0	1	1	1	7	120	4	5	6	15	0	8	0	0	0	0	1	0	0	1	0	0	118	1	1	0	156	0	1	1	0	0	0
758	0	0	0	0	0	0	9	9	9	9	4	2	0	82	0	1	0	1	1	1	8	25	3	4	5	12	0	99	0	0	0	0	1	0	0	0	0	0	85	1	1	0	160	0	1	1	1	0	0
759	0	0	0	0	0	0	9	9	9	9	4	2	0	53	0	1	0	0	0	0	5	56	2	1	4	7	0	99	1	1	0	1	0	0	0	0	0	0	186	1	1	0	160	0	1	1	1	0	0
760	0	0	0	0	0	0	9	9	9	9	4	1	1	77	0	1	0	1	1	1	7	16	2	1	4	7	0	99	0	0	0	0	1	0	0	0	0	0	274	1	1	0	80	1	0	0	0	0	0
761	1	2	1	1	0	0	9	9	9	9	4	2	0	83	0	1	0	1	1	1	8	180	2	1	3	6	0	99	0	0	0	0	1	0	0	0	0	0	196	1	1	0	150	0	1	1	0	0	0
762	1	1	3	3	1	1	2	1	0	2	1	2	0	67	0	1	0	1	1	0	6	60	4	5	6	15	0	13	0	0	0	0	1	0	0	1	0	0	101	1	1	0	180	0	1	1	1	1	0
763	1	2	1	1	0	1	9	9	9	9	2	1	1	44	0	0	1	0	0	0	4	60	3	5	6	14	0	99	0	0	0	0	1	0	0	0	0	0	114	1	1	0	160	0	1	1	1	0	0
764	1	1	2	2	0	1	4	4	0	6	2	1	1	70	0	1	0	1	1	0	7	93	4	5	6	15	0	0	0	0	0	0	1	0	0	0	0	0	125	1	1	0	182	0	1	1	1	1	0
765	1	1	2	2	0	0	1	2	1	3	2	1	1	54	0	1	0	0	0	0	5	64	4	1	5	10	0	21	0	0	0	0	1	0	1	1	0	1	285	1	1	0	170	0	1	1	1	1	0
766	0	0	0	0	0	1	9	9	9	9	3	1	1	64	0	1	0	0	1	0	6	240	4	5	6	15	0	99	0	0	0	0	1	0	0	0	0	0	184	1	1	0	155	0	1	1	0	0	0
767	1	2	1	1	0	1	9	9	9	9	3	1	1	55	0	1	0	0	0	0	5	212	4	5	6	15	0	99	0	0	0	0	1	0	0	1	0	0	111	1	1	0	180	0	1	1	1	1	0
768	1	1	3	3	1	1	2	1	0	2	1	1	1	78	0	1	0	1	1	1	7	200	4	1	5	10	0	20	0	0	0	0	1	0	0	1	1	0	95	1	1	0	143	0	1	0	0	0	0
770	0	0	0	0	0	1	9	9	9	9	3	2	0	41	0	0	1	0	0	0	4	93	4	5	6	15	0	1	0	0	0	0	1	0	1	1	0	1	140	1	1	0	160	0	1	1	1	0	0
771	1	1	2	2	0	1	4	4	0	6	2	1	1	65	0	1	0	1	1	0	6	162	4	5	6	15	0	0	0	0	0	0	1	0	1	0	0	0	126	1	1	0	111	0	0	0	0	0	0
773	1	1	2	2	0	0	2	3	1	3	2	2	0	51	0	1	0	0	0	0	5	30	4	4	5	13	0	7	0	0	0	0	1	0	0	1	0	1	99	1	1	0	121	0	0	0	0	0	0
774	0	0	0	0	0	0	9	9	9	9	4	2	0	76	0	1	0	1	1	1	7	107	4	4	5	13	0	99	0	0	0	0	1	0	0	0	0	0	141	1	1	0	140	0	1	0	0	0	0
775	1	1	2	2	0	1	1	2	1	3	3	1	1	45	0	0	1	0	0	0	4	338	4	5	6	15	0	0	0	0	0	0	1	0	0	0	0	0	111	1	1	0	150	0	1	1	0	0	0
776	1	1	3	3	1	1	2	1	0	2	2	2	0	87	0	1	0	1	1	1	8	98	4	4	6	14	0	17	0	0	0	0	1	0	0	1	0	1	132	1	1	0	140	0	1	0	0	0	0
777	1	2	1	1	0	1	9	9	9	9	3	1	1	73	0	1	0	1	1	1	7	165	3	5	6	14	0	99	0	0	0	0	1	0	1	1	0	0	167	1	1	0	140	0	1	0	0	0	0
778	1	1	2	2	0	0	1	1	0	5	2	2	0	78	0	1	0	1	1	1	7	135	4	4	6	14	0	12	0	0	0	0	1	0	0	1	0	0	107	1	1	0	130	0	0	0	0	0	0
780	1	1	2	2	0	1	2	2	1	2	4	1	1	67	0	1	0	1	1	0	6	300	2	2	3	7	0	22	0	0	0	0	1	0	0	0	0	1	99	1	1	0	190	0	1	1	1	1	0
781	1	2	1	1	0	1	9	9	9	9	4	2	0	90	0	1	0	1	1	1	9	61	4	5	6	15	0	99	0	0	0	0	1	0	0	1	0	1	153	1	1	0	220	0	1	1	1	1	1
782	1	2	1	1	0	1	9	9	9	9	4	1	1	73	0	1	0	1	1	1	7	144	2	3	4	9	0	99	0	0	0	0	1	0	0	0	0	0	127	1	1	0	130	0	0	0	0	0	0
783	1	1	3	2	0	1	2	1	0	3	3	1	1	68	0	1	0	1	1	0	6	44	4	5	6	15	0	4	0	0	0	0	1	0	0	1	0	0	90	1	1	0	140	0	1	0	0	0	0
784	1	1	3	3	1	1	1	1	0	1	1	1	1	53	0	1	0	0	0	0	5	60	4	3	5	12	0	21	0	0	0	0	1	0	0	0	0	0	166	1	1	0	130	0	0	0	0	0	0
785	1	2	1	1	0	0	9	9	9	9	4	1	1	64	0	1	0	0	1	0	6	46	1	2	3	6	0	99	0	0	0	0	1	0	1	0	0	1	220	1	1	0	180	0	1	1	1	1	0
786	1	1	3	3	0	1	2	1	0	1	2	1	1	63	0	1	0	0	1	0	6	298	4	5	6	15	0	0	0	0	0	0	1	0	0	1	0	0	202	1	1	0	130	0	0	0	0	0	0
787	1	2	1	1	0	1	9	9	9	9	3	1	1	58	0	1	0	0	0	0	5	24	3	5	6	14	0	99	0	0	0	0	1	0	0	0	0	0	79	1	0	0	90	0	0	0	0	0	0
788	1	1	3	3	1	1	3	3	1	2	4	1	1	68	0	1	0	1	1	0	6	35	2	3	4	9	0	21	0	0	0	0	1	0	0	0	1	0	99	1	1	0	131	0	0	0	0	0	0
789	1	1	3	3	0	1	2	1	0	3	3	1	1	59	0	1	0	0	0	0	5	31	4	5	6	15	0	12	0	0	0	0	1	0	0	0	0	0	82	1	1	0	170	0	1	1	1	1	0
790	1	1	2	2	0	1	2	1	0	1	2	1	1	68	0	1	0	1	1	0	6	62	4	5	6	15	0	1	0	0	0	0	1	0	0	0	0	0	190	1	1	0	142	0	1	0	0	0	0
791	1	2	1	1	0	1	9	9	9	9	4	1	1	78	0	1	0	1	1	1	7	32	1	1	1	3	1	99	0	0	0	0	1	0	1	1	1	0	214	1	1	0	183	0	1	1	1	1	0
792	1	1	3	2	0	1	1	1	0	1	3	1	1	55	0	1	0	0	0	0	5	215	4	5	6	15	0	8	0	0	0	0	1	0	0	0	0	0	130	1	1	0	150	0	1	1	0	0	0
793	1	1	2	2	0	1	1	2	1	3	4	1	1	52	0	1	0	0	0	0	5	62	3	5	6	14	0	10	0	0	0	0	1	0	0	1	0	1	97	1	1	0	150	0	1	1	0	0	0
794	1	1	3	3	1	1	1	1	0	2	2	2	0	66	0	1	0	1	1	0	6	60	4	5	6	15	0	0	0	0	0	0	1	0	0	0	1	0	119	1	1	0	160	0	1	1	1	0	0
795	1	1	2	2	0	1	1	1	0	1	2	2	0	58	0	1	0	0	0	0	5	169	4	5	6	15	0	3	0	0	0	0	1	0	0	1	0	0	132	1	1	0	140	0	1	0	0	0	0
796	0	0	0	0	0	1	9	9	9	9	4	1	1	80	0	1	0	1	1	1	8	60	1	2	4	7	0	99	0	0	0	0	1	0	1	1	1	0	277	1	1	0	70	1	0	0	0	0	0
797	1	2	1	1	0	1	9	9	9	9	4	2	0	77	0	1	0	1	1	1	7	143	4	4	5	13	0	99	0	0	0	0	1	0	0	0	0	0	138	1	1	0	160	0	1	1	1	0	0
798	0	0	0	0	0	1	9	9	9	9	2	2	0	81	0	1	0	1	1	1	8	37	4	5	6	15	0	99	0	1	0	1	0	0	1	1	1	1	87	1	1	0	130	0	0	0	0	0	0
799	1	1	2	2	0	1	2	2	1	3	3	1	1	57	0	1	0	0	0	0	5	1394	4	5	6	15	0	1	0	0	0	0	1	0	0	0	0	0	449	0	0	1	180	0	1	1	1	1	0
800	1	1	2	2	0	0	3	2	1	4	4	1	1	43	0	0	1	0	0	0	4	336	4	5	6	15	0	1	0	0	0	0	1	0	0	1	0	0	122	1	1	0	120	0	0	0	0	0	0
801	1	1	2	2	0	1	1	1	0	2	2	1	1	69	0	1	0	1	1	0	6	143	4	5	6	15	0	0	0	0	0	0	1	0	0	0	1	0	150	1	1	0	140	0	1	0	0	0	0
802	1	1	3	3	1	1	2	1	0	2	3	1	1	77	0	1	0	1	1	1	7	53	4	5	6	15	0	5	0	0	0	0	1	0	0	1	1	0	91	1	1	0	120	0	0	0	0	0	0
803	1	1	2	2	0	1	4	4	0	6	4	2	0	64	0	1	0	0	1	0	6	22	4	5	6	15	0	0	0	0	0	0	1	0	0	1	0	0	144	1	1	0	158	0	1	1	0	0	0
804	0	0	0	0	0	0	9	9	9	9	4	2	0	77	0	1	0	1	1	1	7	77	1	1	4	6	0	99	0	0	0	0	1	0	0	0	0	0	121	1	1	0	190	0	1	1	1	1	0
805	1	1	2	2	0	1	1	2	1	3	3	1	1	47	0	1	0	0	0	0	4	198	4	5	6	15	0	1	0	0	0	0	1	0	0	1	0	1	89	1	1	0	162	0	1	1	1	0	0
806	0	0	0	0	0	0	9	9	9	9	2	1	1	56	0	1	0	0	0	0	5	253	4	4	5	13	0	99	0	0	0	0	1	0	1	1	0	0	1065	0	0	1	120	0	0	0	0	0	0
807	1	1	3	3	1	1	2	1	0	5	1	1	1	75	0	1	0	1	1	1	7	30	4	2	5	11	0	20	0	0	0	0	1	0	0	1	0	1	116	1	1	0	140	0	1	0	0	0	0
808	0	0	0	0	0	0	9	9	9	9	2	1	1	74	0	1	0	1	1	1	7	10	4	4	5	13	0	99	0	0	0	0	1	0	0	1	0	0	51	0	0	1	80	1	0	0	0	0	0
809	1	2	1	1	0	1	9	9	9	9	4	1	1	71	0	1	0	1	1	1	7	128	1	1	1	3	1	99	0	0	0	0	1	0	0	0	0	0	94	1	1	0	200	0	1	1	1	1	1
810	1	1	2	2	0	1	4	4	0	6	4	1	1	72	0	1	0	1	1	1	7	150	4	5	6	15	0	0	0	0	0	0	1	0	1	0	0	0	138	1	1	0	163	0	1	1	1	0	0
811	1	1	2	2	0	1	4	4	0	6	3	1	1	45	0	0	1	0	0	0	4	60	4	5	6	15	0	0	0	0	0	0	1	0	1	1	0	0	278	1	1	0	180	0	1	1	1	1	0
812	1	1	2	3	0	1	1	1	0	5	1	2	0	84	0	1	0	1	1	1	8	541	4	2	5	11	0	18	0	0	0	0	1	0	0	0	0	0	147	1	1	0	130	0	0	0	0	0	0
813	1	1	2	3	0	1	3	3	1	4	1	1	1	84	0	1	0	1	1	1	8	70	3	3	5	11	0	17	0	0	0	0	1	0	0	0	1	0	105	1	1	0	155	0	1	1	0	0	0
814	1	2	1	1	0	1	9	9	9	9	4	2	0	63	0	1	0	0	1	0	6	30	1	1	4	6	0	99	0	0	0	0	1	0	0	1	0	1	210	1	1	0	220	0	1	1	1	1	1
815	0	0	0	0	0	0	9	9	9	9	4	1	1	66	0	1	0	1	1	0	6	60	1	1	1	3	1	99	0	0	0	0	1	0	0	0	0	0	216	1	1	0	152	0	1	1	0	0	0
816	1	1	3	2	0	1	1	1	0	1	2	2	0	79	0	1	0	1	1	1	7	235	4	5	6	15	0	4	0	0	0	0	1	0	1	1	1	0	146	1	1	0	180	0	1	1	1	1	0
817	0	0	0	0	0	0	9	9	9	9	4	2	0	56	0	1	0	0	0	0	5	31	2	3	5	10	0	99	0	0	0	0	1	0	0	0	0	0	105	1	1	0	103	0	0	0	0	0	0
819	1	1	2	2	0	1	4	4	0	6	4	1	1	27	1	0	1	0	0	0	2	217	4	5	6	15	0	0	0	0	0	0	1	0	0	0	0	1	95	1	1	0	152	0	1	1	0	0	0
820	1	2	1	1	0	1	9	9	9	9	3	2	0	68	0	1	0	1	1	0	6	47	4	5	6	15	0	99	0	0	0	0	1	0	0	0	0	0	173	1	1	0	145	0	1	0	0	0	0
821	1	2	1	1	0	1	9	9	9	9	2	2	0	48	0	1	0	0	0	0	4	50	3	4	6	13	0	99	0	0	0	0	1	0	0	0	0	0	132	1	1	0	120	0	0	0	0	0	0
822	1	2	1	1	0	0	9	9	9	9	2	2	0	77	0	1	0	1	1	1	7	259	3	4	5	12	0	99	0	0	0	0	1	0	0	1	0	0	112	1	1	0	142	0	1	0	0	0	0
823	1	2	1	1	0	1	9	9	9	9	3	1	1	67	0	1	0	1	1	0	6	120	4	5	6	15	0	99	0	0	0	0	1	0	0	0	0	0	208	1	1	0	130	0	0	0	0	0	0
824	1	2	1	1	0	1	9	9	9	9	4	2	0	47	0	1	0	0	0	0	4	51	3	1	5	9	0	99	0	0	0	0	1	0	0	1	0	0	166	1	1	0	160	0	1	1	1	0	0
825	1	1	2	2	0	1	2	1	0	2	3	1	1	56	0	1	0	0	0	0	5	50	4	5	6	15	0	2	0	0	0	0	1	0	0	0	1	0	157	1	1	0	100	0	0	0	0	0	0
826	0	0	0	0	0	0	9	9	9	9	4	2	0	79	0	1	0	1	1	1	7	81	4	5	6	15	0	99	0	0	0	0	1	0	0	1	1	0	177	1	1	0	150	0	1	1	0	0	0
827	1	1	2	2	0	1	2	2	1	4	3	2	0	80	0	1	0	1	1	1	8	258	4	5	6	15	0	6	0	0	0	0	1	0	0	0	0	1	105	1	1	0	160	0	1	1	1	0	0
828	1	1	2	2	0	1	2	2	1	3	4	1	1	49	0	1	0	0	0	0	4	206	4	5	6	15	0	0	0	0	0	0	1	0	0	0	0	0	138	1	1	0	143	0	1	0	0	0	0
829	0	0	0	0	0	0	9	9	9	9	3	2	0	71	0	1	0	1	1	1	7	115	4	5	6	15	0	99	0	0	0	0	1	0	0	1	0	0	110	1	1	0	130	0	0	0	0	0	0
831	1	1	2	2	0	1	2	2	1	3	3	1	1	76	0	1	0	1	1	1	7	243	4	5	6	15	0	2	0	0	0	0	1	0	0	0	0	1	112	1	1	0	160	0	1	1	1	0	0
832	0	0	0	0	0	0	9	9	9	9	2	1	1	52	0	1	0	0	0	0	5	60	4	4	5	13	0	99	0	1	0	1	0	0	0	1	1	0	140	1	1	0	150	0	1	1	0	0	0
833	1	1	2	2	0	1	2	2	1	3	3	1	1	70	0	1	0	1	1	0	7	195	4	5	6	15	0	3	0	0	0	0	1	0	0	1	0	0	159	1	1	0	160	0	1	1	1	0	0
834	1	2	1	1	0	0	9	9	9	9	4	2	0	70	0	1	0	1	1	0	7	44	1	2	4	7	0	99	0	0	0	0	1	0	0	0	0	0	193	1	1	0	186	0	1	1	1	1	0
835	1	1	2	2	0	0	4	4	0	6	4	1	1	48	0	1	0	0	0	0	4	60	4	5	6	15	0	0	0	0	0	0	1	0	0	1	0	0	113	1	1	0	124	0	0	0	0	0	0
836	1	1	3	3	1	1	1	1	0	2	1	1	1	33	1	0	1	0	0	0	3	90	4	3	5	12	0	14	0	0	0	0	1	0	1	1	1	0	139	1	1	0	110	0	0	0	0	0	0
837	1	2	1	1	0	1	9	9	9	9	4	1	1	72	0	1	0	1	1	1	7	35	1	1	3	5	1	99	0	0	0	0	1	0	0	1	0	0	140	1	1	0	170	0	1	1	1	1	0
838	1	1	3	3	1	1	3	2	1	1	4	1	1	71	0	1	0	1	1	1	7	637	4	4	5	13	0	17	0	0	0	0	1	0	1	1	0	1	289	1	1	0	160	0	1	1	1	0	0
839	1	1	2	2	0	1	1	1	0	5	2	1	1	66	0	1	0	1	1	0	6	115	4	5	6	15	0	1	0	0	0	0	1	0	0	1	0	1	90	1	1	0	143	0	1	0	0	0	0
840	0	0	0	0	0	0	9	9	9	9	4	1	1	72	0	1	0	1	1	1	7	288	1	1	4	6	0	99	0	0	0	0	1	0	1	0	0	1	155	1	1	0	185	0	1	1	1	1	0
841	1	1	2	2	0	1	2	1	0	2	2	1	1	71	0	1	0	1	1	1	7	241	4	5	6	15	0	1	0	0	0	0	1	0	0	1	1	0	99	1	1	0	130	0	0	0	0	0	0
842	1	1	2	2	0	1	4	4	0	6	3	2	0	74	0	1	0	1	1	1	7	63	4	5	6	15	0	4	0	0	0	0	1	0	1	1	0	0	130	1	1	0	120	0	0	0	0	0	0
843	1	1	3	3	1	1	1	1	0	2	3	1	1	69	0	1	0	1	1	0	6	36	4	5	6	15	0	9	0	0	0	0	1	0	1	0	1	0	194	1	1	0	110	0	0	0	0	0	0
844	1	1	2	3	0	1	2	1	0	2	2	2	0	80	0	1	0	1	1	1	8	49	3	4	5	12	0	17	0	0	0	0	1	0	0	1	1	1	146	1	1	0	160	0	1	1	1	0	0
845	0	0	0	0	0	0	9	9	9	9	2	1	1	82	0	1	0	1	1	1	8	35	4	4	6	14	0	99	0	0	0	0	1	0	0	1	1	0	140	1	1	0	140	0	1	0	0	0	0
846	1	1	3	3	1	1	1	2	1	1	4	2	0	72	0	1	0	1	1	1	7	120	4	5	6	15	0	5	0	0	0	0	1	0	0	1	0	0	147	1	1	0	130	0	0	0	0	0	0
847	1	1	3	3	0	1	3	1	0	2	1	2	0	85	0	1	0	1	1	1	8	120	4	4	5	13	0	18	0	0	0	0	1	0	1	1	1	1	175	1	1	0	140	0	1	0	0	0	0
848	1	1	2	2	0	1	4	4	0	6	2	2	0	77	0	1	0	1	1	1	7	5	4	2	5	11	0	7	0	0	0	0	1	0	1	1	1	0	107	1	1	0	103	0	0	0	0	0	0
849	0	0	0	0	0	0	9	9	9	9	2	1	1	64	0	1	0	0	1	0	6	90	4	4	5	13	0	99	0	0	0	0	1	0	0	0	0	0	164	1	1	0	130	0	0	0	0	0	0
850	1	1	3	2	0	1	2	1	0	2	1	2	0	80	0	1	0	1	1	1	8	88	4	5	6	15	0	14	0	0	0	0	1	0	0	1	1	1	135	1	1	0	110	0	0	0	0	0	0
851	1	1	2	2	0	0	2	1	0	2	2	1	1	80	0	1	0	1	1	1	8	1440	4	4	6	14	0	4	0	0	0	0	1	0	1	1	1	0	118	1	1	0	160	0	1	1	1	0	0
852	1	2	1	1	0	1	9	9	9	9	3	2	0	47	0	1	0	0	0	0	4	28	4	5	6	15	0	99	0	0	0	0	1	0	0	0	0	0	99	1	1	0	160	0	1	1	1	0	0
853	0	0	0	0	0	0	9	9	9	9	4	2	0	80	0	1	0	1	1	1	8	40	3	4	5	12	0	99	0	0	0	0	1	0	0	1	1	0	207	1	1	0	165	0	1	1	1	0	0
854	1	1	3	3	0	1	1	1	0	2	1	2	0	83	0	1	0	1	1	1	8	130	4	3	5	12	0	16	0	0	0	0	1	0	0	1	0	0	140	1	1	0	152	0	1	1	0	0	0
855	0	0	0	0	0	0	9	9	9	9	4	1	1	50	0	1	0	0	0	0	5	174	4	5	6	15	0	99	0	0	0	0	1	0	1	1	0	0	162	1	1	0	140	0	1	0	0	0	0
857	1	1	3	3	1	1	2	1	0	2	2	2	0	57	0	1	0	0	0	0	5	54	4	5	6	15	0	4	0	0	0	0	1	0	0	0	1	1	97	1	1	0	150	0	1	1	0	0	0
858	1	1	3	3	1	1	1	1	0	5	1	1	1	27	1	0	1	0	0	0	2	189	4	5	6	15	0	16	0	0	0	0	1	0	0	0	0	0	102	1	1	0	140	0	1	0	0	0	0
859	0	0	0	0	0	1	9	9	9	9	4	1	1	58	0	1	0	0	0	0	5	105	4	5	6	15	0	99	0	0	0	0	1	0	0	0	1	0	147	1	1	0	153	0	1	1	0	0	0
860	1	1	2	2	0	1	1	1	0	3	3	1	1	66	0	1	0	1	1	0	6	315	4	5	6	15	0	1	0	0	0	0	1	0	0	1	0	0	117	1	1	0	160	0	1	1	1	0	0
861	1	1	2	2	0	1	1	1	0	2	1	2	0	84	0	1	0	1	1	1	8	57	4	3	6	13	0	17	0	0	0	0	1	0	1	1	0	0	106	1	1	0	140	0	1	0	0	0	0
863	0	0	0	0	0	1	9	9	9	9	4	2	0	79	0	1	0	1	1	1	7	332	2	3	4	9	0	99	0	1	0	1	0	0	1	0	0	1	205	1	1	0	180	0	1	1	1	1	0
864	1	1	3	3	1	1	1	1	0	4	2	1	1	53	0	1	0	0	0	0	5	50	4	3	5	12	0	12	0	0	0	0	1	0	0	0	0	0	100	1	1	0	140	0	1	0	0	0	0
865	1	1	2	2	0	1	4	4	0	6	2	2	0	52	0	1	0	0	0	0	5	150	4	5	6	15	0	0	0	0	0	0	1	0	0	0	1	0	106	1	1	0	164	0	1	1	1	0	0
866	1	1	3	3	1	0	1	1	0	2	2	2	0	65	0	1	0	1	1	0	6	139	4	4	5	13	0	10	0	0	0	0	1	0	0	0	0	0	157	1	1	0	167	0	1	1	1	0	0
867	1	1	2	2	0	1	1	1	0	4	3	1	1	78	0	1	0	1	1	1	7	32	4	5	6	15	0	0	0	0	0	0	1	0	0	0	0	0	130	1	1	0	150	0	1	1	0	0	0
868	1	1	2	2	0	0	2	2	1	4	4	1	1	66	0	1	0	1	1	0	6	22	4	5	6	15	0	1	0	0	0	0	1	0	0	0	0	0	133	1	1	0	160	0	1	1	1	0	0
869	0	0	0	0	0	1	9	9	9	9	4	2	0	66	0	1	0	1	1	0	6	92	4	5	6	15	0	99	0	0	0	0	1	0	1	1	0	1	104	1	1	0	130	0	0	0	0	0	0
870	1	1	2	2	0	1	4	4	0	6	2	2	0	65	0	1	0	1	1	0	6	63	4	5	6	15	0	0	0	0	0	0	1	0	0	0	0	0	128	1	1	0	140	0	1	0	0	0	0
871	1	1	2	2	0	0	4	4	0	6	3	2	0	83	0	1	0	1	1	1	8	90	4	5	6	15	0	0	0	0	0	0	1	0	1	1	1	0	101	1	1	0	90	0	0	0	0	0	0
872	0	0	0	0	0	0	9	9	9	9	2	1	1	70	0	1	0	1	1	0	7	35	4	5	6	15	0	99	0	0	0	0	1	0	0	0	0	0	146	1	1	0	140	0	1	0	0	0	0
873	1	1	2	2	0	1	1	1	0	1	2	2	0	61	0	1	0	0	1	0	6	334	4	5	6	15	0	1	0	0	0	0	1	0	0	0	0	1	112	1	1	0	118	0	0	0	0	0	0
874	1	1	2	2	0	1	2	1	0	5	2	1	1	43	0	0	1	0	0	0	4	30	4	5	6	15	0	7	0	0	0	0	1	0	0	1	0	0	153	1	1	0	140	0	1	0	0	0	0
875	1	1	2	3	0	1	1	1	0	2	2	2	0	71	0	1	0	1	1	1	7	37	4	5	6	15	0	7	0	0	0	0	1	0	0	0	1	0	212	1	1	0	164	0	1	1	1	0	0
876	1	2	1	1	0	1	9	9	9	9	4	1	1	82	0	1	0	1	1	1	8	10	3	4	5	12	0	99	0	0	0	0	1	0	1	0	0	0	173	1	1	0	173	0	1	1	1	1	0
877	1	1	3	3	1	1	2	1	0	1	2	1	1	59	0	1	0	0	0	0	5	62	4	5	6	15	0	15	0	0	0	0	1	0	0	1	0	0	111	1	1	0	100	0	0	0	0	0	0
878	1	1	2	2	0	1	1	1	0	1	3	1	1	52	0	1	0	0	0	0	5	123	4	5	6	15	0	1	0	0	0	0	1	0	0	0	0	0	130	1	1	0	125	0	0	0	0	0	0
879	1	1	2	2	0	1	2	1	0	5	3	2	0	55	0	1	0	0	0	0	5	239	4	5	6	15	0	2	0	0	0	0	1	0	1	0	0	0	303	1	1	0	170	0	1	1	1	1	0
881	1	1	2	2	0	1	2	1	0	3	3	1	1	81	0	1	0	1	1	1	8	180	4	5	6	15	0	5	0	0	0	0	1	0	0	1	1	0	109	1	1	0	110	0	0	0	0	0	0
882	1	1	2	2	0	1	4	4	0	6	3	1	1	74	0	1	0	1	1	1	7	30	4	5	6	15	0	2	0	0	0	0	1	0	0	0	0	1	115	1	1	0	110	0	0	0	0	0	0
883	1	1	2	3	0	1	1	1	0	5	1	2	0	93	0	1	0	1	1	1	9	60	4	4	5	13	0	15	0	0	0	0	1	0	0	1	0	0	123	1	1	0	200	0	1	1	1	1	1
884	1	1	2	2	0	1	2	1	0	3	3	1	1	52	0	1	0	0	0	0	5	120	4	5	6	15	0	2	0	0	0	0	1	0	1	0	0	0	144	1	1	0	140	0	1	0	0	0	0
885	0	0	0	0	0	1	9	9	9	9	3	2	0	67	0	1	0	1	1	0	6	105	4	5	6	15	0	99	0	0	0	0	1	0	1	1	0	0	149	1	1	0	140	0	1	0	0	0	0
886	1	1	3	3	1	1	2	1	0	2	1	2	0	90	0	1	0	1	1	1	9	121	4	5	6	15	0	15	0	0	0	0	1	0	0	1	1	0	93	1	1	0	95	0	0	0	0	0	0
887	0	0	0	0	0	1	9	9	9	9	3	2	0	40	1	0	1	0	0	0	4	150	4	5	6	15	0	99	0	0	0	0	1	0	0	0	0	0	122	1	1	0	110	0	0	0	0	0	0
888	0	0	0	0	0	1	9	9	9	9	3	1	1	47	0	1	0	0	0	0	4	257	4	5	6	15	0	99	0	0	0	0	1	0	0	0	0	0	99	1	1	0	140	0	1	0	0	0	0
889	0	0	0	0	0	0	9	9	9	9	4	2	0	79	0	1	0	1	1	1	7	347	2	3	4	9	0	99	0	1	0	1	0	0	1	0	0	1	130	1	1	0	150	0	1	1	0	0	0
890	1	1	2	2	0	1	1	2	1	2	4	2	0	76	0	1	0	1	1	1	7	91	4	2	6	12	0	9	0	0	0	0	1	0	0	1	1	1	192	1	1	0	100	0	0	0	0	0	0
891	1	1	2	2	0	1	2	2	1	3	4	1	1	56	0	1	0	0	0	0	5	153	4	5	6	15	0	1	0	0	0	0	1	0	0	1	0	0	120	1	1	0	113	0	0	0	0	0	0
892	1	1	3	3	1	1	1	1	0	2	1	2	0	78	0	1	0	1	1	1	7	217	4	1	5	10	0	18	0	0	0	0	1	0	1	1	1	0	231	1	1	0	194	0	1	1	1	1	0
893	1	1	2	2	0	1	1	1	0	2	2	1	1	64	0	1	0	0	1	0	6	137	4	1	6	11	0	10	0	0	0	0	1	0	1	0	1	0	280	1	1	0	100	0	0	0	0	0	0
894	1	1	3	2	0	1	2	1	0	2	2	1	1	49	0	1	0	0	0	0	4	36	4	5	6	15	0	5	0	0	0	0	1	0	0	1	1	0	106	1	1	0	130	0	0	0	0	0	0
895	1	1	3	3	0	1	2	1	0	4	2	1	1	50	0	1	0	0	0	0	5	30	4	5	6	15	0	8	0	0	0	0	1	0	0	1	0	1	124	1	1	0	130	0	0	0	0	0	0
896	1	1	2	2	0	1	3	3	1	5	4	1	1	58	0	1	0	0	0	0	5	45	4	5	6	15	0	6	0	0	0	0	1	0	0	0	0	0	144	1	1	0	173	0	1	1	1	1	0
897	1	2	1	1	0	1	9	9	9	9	3	2	0	59	0	1	0	0	0	0	5	120	4	5	6	15	0	99	0	0	0	0	1	0	0	1	1	0	124	1	1	0	140	0	1	0	0	0	0
898	1	1	3	2	0	0	1	1	0	2	2	1	1	60	0	1	0	0	1	0	6	30	4	4	5	13	0	8	0	0	0	0	1	0	0	1	0	0	110	1	1	0	120	0	0	0	0	0	0
899	1	1	2	3	1	1	2	1	0	1	1	1	1	49	0	1	0	0	0	0	4	103	4	5	6	15	0	15	0	0	0	0	1	0	0	1	0	0	111	1	1	0	120	0	0	0	0	0	0
900	0	0	0	0	0	1	9	9	9	9	3	2	0	54	0	1	0	0	0	0	5	46	4	5	6	15	0	99	0	0	0	0	1	0	0	0	0	0	124	1	1	0	160	0	1	1	1	0	0
901	1	1	2	2	0	1	1	2	1	3	3	1	1	49	0	1	0	0	0	0	4	48	4	5	6	15	0	4	0	0	0	0	1	0	0	1	0	0	113	1	1	0	200	0	1	1	1	1	1
902	1	2	1	1	0	1	9	9	9	9	3	1	1	48	0	1	0	0	0	0	4	120	4	5	6	15	0	99	0	0	0	0	1	0	0	1	0	0	118	1	1	0	200	0	1	1	1	1	1
903	1	1	2	3	0	1	1	1	0	1	1	1	1	73	0	1	0	1	1	1	7	920	4	3	5	12	0	21	0	0	0	0	1	0	0	0	0	0	103	1	1	0	150	0	1	1	0	0	0
904	1	1	3	3	1	0	1	1	0	5	1	1	1	40	1	0	1	0	0	0	4	279	4	3	5	12	0	21	0	0	0	0	1	0	0	0	0	0	95	1	1	0	110	0	0	0	0	0	0
905	1	1	2	2	0	1	2	1	0	2	2	1	1	86	0	1	0	1	1	1	8	171	4	5	6	15	0	7	0	0	0	0	1	0	0	1	0	0	85	1	1	0	150	0	1	1	0	0	0
906	0	0	0	0	0	1	9	9	9	9	4	1	1	54	0	1	0	0	0	0	5	136	4	5	6	15	0	99	0	0	1	1	0	0	0	1	0	0	110	1	1	0	136	0	0	0	0	0	0
907	1	2	1	1	0	1	9	9	9	9	3	2	0	86	0	1	0	1	1	1	8	77	4	5	6	15	0	99	0	0	0	0	1	0	0	1	0	0	99	1	1	0	202	0	1	1	1	1	1
908	1	1	2	2	0	1	1	2	1	3	3	2	0	55	0	1	0	0	0	0	5	185	4	5	6	15	0	4	0	0	0	0	1	0	0	1	0	0	106	1	1	0	160	0	1	1	1	0	0
909	1	1	2	2	0	1	2	1	0	2	3	1	1	44	0	0	1	0	0	0	4	141	4	5	6	15	0	4	0	0	0	0	1	0	0	0	1	1	271	1	1	0	127	0	0	0	0	0	0
910	1	2	1	1	0	1	9	9	9	9	3	2	0	79	0	1	0	1	1	1	7	180	4	5	6	15	0	99	0	0	0	0	1	0	1	1	0	1	82	1	1	0	180	0	1	1	1	1	0
911	0	0	0	0	0	0	9	9	9	9	3	2	0	57	0	1	0	0	0	0	5	132	4	5	6	15	0	99	0	0	0	0	1	0	1	1	0	1	146	1	1	0	165	0	1	1	1	0	0
912	1	1	3	3	1	1	2	1	0	2	1	1	1	62	0	1	0	0	1	0	6	147	1	4	5	10	0	20	0	0	0	0	1	0	1	0	0	0	236	1	1	0	162	0	1	1	1	0	0
913	1	1	3	3	1	1	2	1	0	2	4	1	1	85	0	1	0	1	1	1	8	28	1	1	4	6	0	22	0	0	0	0	1	0	0	0	0	1	125	1	1	0	162	0	1	1	1	0	0
914	1	2	1	1	0	0	9	9	9	9	3	1	1	64	0	1	0	0	1	0	6	9	4	5	6	15	0	99	0	0	0	0	1	0	0	1	0	0	120	1	1	0	120	0	0	0	0	0	0
915	1	1	3	3	1	0	1	1	0	2	1	2	0	88	0	1	0	1	1	1	8	13	4	2	4	10	0	19	0	0	0	0	1	0	0	0	0	1	140	1	1	0	130	0	0	0	0	0	0
916	1	1	3	2	0	1	1	1	0	1	2	2	0	81	0	1	0	1	1	1	8	120	4	2	5	11	0	7	0	0	0	0	1	0	0	1	0	0	118	1	1	0	175	0	1	1	1	1	0
917	1	1	2	2	0	1	4	4	0	6	3	1	1	54	0	1	0	0	0	0	5	96	4	5	6	15	0	0	0	0	0	0	1	0	0	0	0	1	121	1	1	0	170	0	1	1	1	1	0
919	1	1	3	3	0	0	1	1	0	2	1	1	1	74	0	1	0	1	1	1	7	60	3	2	5	10	0	16	0	0	0	0	1	0	0	1	1	0	146	1	1	0	128	0	0	0	0	0	0
920	1	2	1	1	0	1	9	9	9	9	3	2	0	46	0	1	0	0	0	0	4	45	4	4	5	13	0	99	0	0	0	0	1	0	0	1	0	0	345	1	1	0	225	0	1	1	1	1	1
921	1	2	1	1	0	1	9	9	9	9	3	2	0	41	0	0	1	0	0	0	4	228	4	5	6	15	0	99	0	0	0	0	1	0	0	0	0	0	151	1	1	0	130	0	0	0	0	0	0
922	0	0	0	0	0	1	9	9	9	9	4	1	1	69	0	1	0	1	1	0	6	120	4	5	6	15	0	99	0	0	0	0	1	0	1	0	0	0	75	1	0	0	140	0	1	0	0	0	0
923	1	1	3	3	0	1	2	1	0	2	3	1	1	63	0	1	0	0	1	0	6	122	4	5	6	15	0	11	0	0	0	0	1	0	0	1	0	0	150	1	1	0	210	0	1	1	1	1	1
924	1	1	3	2	0	1	4	4	0	6	3	1	1	64	0	1	0	0	1	0	6	68	4	5	6	15	0	4	0	0	0	0	1	0	0	1	0	0	132	1	1	0	153	0	1	1	0	0	0
925	0	0	0	0	0	1	9	9	9	9	4	1	1	52	0	1	0	0	0	0	5	647	2	3	4	9	0	99	0	0	0	0	1	0	0	0	0	0	134	1	1	0	119	0	0	0	0	0	0
926	0	0	0	0	0	0	9	9	9	9	4	1	1	60	0	1	0	0	1	0	6	30	1	2	3	6	0	99	0	0	0	0	1	0	0	0	0	0	138	1	1	0	166	0	1	1	1	0	0
927	0	0	0	0	0	1	9	9	9	9	3	1	1	59	0	1	0	0	0	0	5	85	4	5	6	15	0	99	0	0	0	0	1	0	0	1	0	0	173	1	1	0	130	0	0	0	0	0	0
928	1	1	2	3	1	1	2	1	0	5	1	1	1	37	1	0	1	0	0	0	3	146	4	4	6	14	0	19	0	0	0	0	1	0	0	0	0	0	102	1	1	0	120	0	0	0	0	0	0
929	1	2	1	1	0	0	9	9	9	9	4	1	1	38	1	0	1	0	0	0	3	36	2	2	4	8	0	99	0	0	0	0	1	0	0	0	0	0	262	1	1	0	124	0	0	0	0	0	0
931	1	1	2	2	0	1	2	1	0	5	3	2	0	89	0	1	0	1	1	1	8	620	4	5	6	15	0	3	0	0	0	0	1	0	0	1	0	0	152	1	1	0	200	0	1	1	1	1	1
932	1	1	2	2	0	0	2	2	1	3	3	2	0	85	0	1	0	1	1	1	8	270	4	5	6	15	0	3	0	0	0	0	1	0	1	1	0	0	146	1	1	0	160	0	1	1	1	0	0
933	0	0	0	0	0	0	9	9	9	9	4	2	0	54	0	1	0	0	0	0	5	142	4	4	5	13	0	99	0	0	0	0	1	0	0	0	0	1	147	1	1	0	138	0	0	0	0	0	0
934	0	0	0	0	0	1	9	9	9	9	3	2	0	38	1	0	1	0	0	0	3	118	4	5	6	15	0	99	0	0	0	0	1	0	0	0	0	0	99	1	1	0	141	0	1	0	0	0	0
935	0	0	0	0	0	1	9	9	9	9	3	1	1	47	0	1	0	0	0	0	4	61	4	5	6	15	0	99	0	1	0	1	0	1	0	0	0	0	104	1	1	0	132	0	0	0	0	0	0
936	0	0	0	0	0	1	9	9	9	9	2	1	1	45	0	0	1	0	0	0	4	75	4	4	6	14	0	99	0	1	0	1	0	0	0	0	0	0	100	1	1	0	120	0	0	0	0	0	0
937	0	0	0	0	0	0	9	9	9	9	3	1	1	79	0	1	0	1	1	1	7	76	4	3	5	12	0	99	0	1	0	1	0	0	1	1	0	0	103	1	1	0	165	0	1	1	1	0	0
938	1	1	3	2	0	0	1	1	0	1	3	1	1	78	0	1	0	1	1	1	7	67	4	5	6	15	0	6	0	0	0	0	1	0	1	1	1	0	111	1	1	0	138	0	0	0	0	0	0
939	1	2	1	1	0	1	9	9	9	9	3	2	0	47	0	1	0	0	0	0	4	63	4	5	6	15	0	99	0	0	0	0	1	0	0	1	0	0	178	1	1	0	174	0	1	1	1	1	0
940	0	0	0	0	0	0	9	9	9	9	2	1	1	61	0	1	0	0	1	0	6	331	2	1	4	7	0	99	0	0	0	0	1	0	1	1	0	1	163	1	1	0	158	0	1	1	0	0	0
941	1	1	2	2	0	1	2	1	0	1	2	1	1	76	0	1	0	1	1	1	7	273	4	3	5	12	0	15	0	0	0	0	1	0	0	0	1	0	106	1	1	0	140	0	1	0	0	0	0
942	0	0	0	0	0	0	9	9	9	9	4	2	0	50	0	1	0	0	0	0	5	49	2	2	4	8	0	99	0	0	0	0	1	0	0	0	0	0	133	1	1	0	126	0	0	0	0	0	0
943	0	0	0	0	0	1	9	9	9	9	4	1	1	62	0	1	0	0	1	0	6	66	4	5	6	15	0	99	0	0	0	0	1	0	1	1	1	0	148	1	1	0	181	0	1	1	1	1	0
944	1	2	1	1	0	1	9	9	9	9	4	1	1	66	0	1	0	1	1	0	6	138	1	2	4	7	0	99	0	0	0	0	1	0	0	0	1	0	156	1	1	0	200	0	1	1	1	1	1
945	1	1	2	2	0	1	1	1	0	2	2	1	1	78	0	1	0	1	1	1	7	446	4	3	6	13	0	7	0	0	0	0	1	0	1	0	1	1	182	1	1	0	190	0	1	1	1	1	0
946	1	2	1	1	0	1	9	9	9	9	3	1	1	55	0	1	0	0	0	0	5	161	4	5	6	15	0	99	0	0	0	0	1	0	0	0	0	0	144	1	1	0	160	0	1	1	1	0	0
947	0	0	0	0	0	0	9	9	9	9	4	1	1	53	0	1	0	0	0	0	5	180	4	5	6	15	0	99	0	0	0	0	1	0	1	1	0	1	185	1	1	0	143	0	1	0	0	0	0
948	1	1	3	3	0	1	2	1	0	2	2	2	0	60	0	1	0	0	1	0	6	85	4	5	6	15	0	13	0	0	0	0	1	0	0	0	1	0	124	1	1	0	120	0	0	0	0	0	0
949	1	1	3	3	0	1	3	1	0	4	3	1	1	77	0	1	0	1	1	1	7	110	4	5	6	15	0	8	0	0	0	0	1	0	0	0	0	0	114	1	1	0	150	0	1	1	0	0	0
950	1	2	1	1	0	1	9	9	9	9	3	1	1	41	0	0	1	0	0	0	4	51	3	5	5	13	0	99	0	0	0	0	1	0	0	1	0	0	93	1	1	0	170	0	1	1	1	1	0
951	0	0	0	0	0	0	9	9	9	9	4	2	0	74	0	1	0	1	1	1	7	30	2	4	5	11	0	99	0	0	0	0	1	0	1	1	0	0	128	1	1	0	93	0	0	0	0	0	0
952	0	0	0	0	0	1	9	9	9	9	3	2	0	66	0	1	0	1	1	0	6	180	4	5	6	15	0	99	0	0	0	0	1	0	1	0	0	0	102	1	1	0	160	0	1	1	1	0	0
953	1	2	1	1	0	1	9	9	9	9	3	1	1	48	0	1	0	0	0	0	4	67	4	4	5	13	0	99	0	0	0	0	1	0	0	1	0	0	107	1	1	0	200	0	1	1	1	1	1
954	1	1	3	2	0	1	4	4	0	6	3	1	1	43	0	0	1	0	0	0	4	109	4	5	6	15	0	0	0	0	0	0	1	0	0	0	0	0	95	1	1	0	153	0	1	1	0	0	0
955	0	0	0	0	0	0	9	9	9	9	4	1	1	67	0	1	0	1	1	0	6	80	3	4	6	13	0	99	0	0	0	0	1	1	1	0	1	0	191	1	1	0	110	0	0	0	0	0	0
956	1	1	3	3	1	1	2	1	0	2	1	1	1	70	0	1	0	1	1	0	7	125	4	4	5	13	0	15	0	0	0	0	1	0	0	0	1	0	113	1	1	0	140	0	1	0	0	0	0
957	0	0	0	0	0	1	9	9	9	9	3	1	1	76	0	1	0	1	1	1	7	103	4	5	6	15	0	99	0	0	0	0	1	0	0	1	0	1	127	1	1	0	141	0	1	0	0	0	0
958	0	0	0	0	0	0	9	9	9	9	4	2	0	72	0	1	0	1	1	1	7	291	4	3	5	12	0	99	0	0	0	0	1	0	0	0	0	0	145	1	1	0	190	0	1	1	1	1	0
959	1	1	3	3	0	1	2	1	0	1	1	2	0	58	0	1	0	0	0	0	5	17	4	4	5	13	0	17	0	0	0	0	1	0	0	0	0	0	113	1	1	0	110	0	0	0	0	0	0
960	1	2	1	1	0	1	9	9	9	9	4	1	1	54	0	1	0	0	0	0	5	24	4	5	6	15	0	99	0	0	0	0	1	0	0	1	0	0	117	1	1	0	190	0	1	1	1	1	0
961	1	1	3	3	0	1	1	1	0	1	2	1	1	59	0	1	0	0	0	0	5	95	4	3	5	12	0	12	0	0	0	0	1	0	0	0	1	1	110	1	1	0	169	0	1	1	1	0	0
962	1	1	2	2	0	1	1	1	0	3	3	2	0	83	0	1	0	1	1	1	8	59	4	5	6	15	0	9	0	0	0	0	1	0	0	1	1	0	173	1	1	0	145	0	1	0	0	0	0
963	1	2	1	1	0	1	9	9	9	9	3	1	1	61	0	1	0	0	1	0	6	30	2	5	4	11	0	99	0	0	0	0	1	0	0	0	0	1	112	1	1	0	220	0	1	1	1	1	1
964	1	2	1	1	0	1	9	9	9	9	3	1	1	75	0	1	0	1	1	1	7	90	4	5	6	15	0	99	0	0	0	0	1	0	0	1	0	1	112	1	1	0	142	0	1	0	0	0	0
965	1	1	3	2	0	1	3	2	1	5	4	1	1	50	0	1	0	0	0	0	5	33	2	2	4	8	0	27	0	0	0	0	1	0	0	1	1	0	108	1	1	0	195	0	1	1	1	1	0
966	1	1	2	2	0	1	4	4	0	6	3	1	1	44	0	0	1	0	0	0	4	60	4	5	6	15	0	0	0	0	0	0	1	0	0	1	0	0	123	1	1	0	165	0	1	1	1	0	0
967	1	2	1	1	0	0	9	9	9	9	3	1	1	63	0	1	0	0	1	0	6	120	4	3	5	12	0	99	0	0	0	0	1	0	1	1	0	1	109	1	1	0	210	0	1	1	1	1	1
968	1	1	2	3	1	1	1	1	0	2	1	2	0	83	0	1	0	1	1	1	8	60	4	2	4	8	0	16	0	0	0	0	1	0	1	1	1	0	163	1	1	0	130	0	0	0	0	0	0
969	1	1	2	2	0	1	4	4	0	6	3	1	1	62	0	1	0	0	1	0	6	143	4	5	6	15	0	6	0	0	0	0	1	0	0	1	0	0	116	1	1	0	160	0	1	1	1	0	0
970	1	1	2	2	0	1	1	2	1	1	4	1	1	61	0	1	0	0	1	0	6	777	4	5	6	15	0	3	0	0	0	0	1	0	0	1	0	0	111	1	1	0	179	0	1	1	1	1	0
971	1	1	2	2	0	1	2	1	0	3	4	2	0	58	0	1	0	0	0	0	5	145	4	5	6	15	0	5	0	0	0	0	1	0	1	1	0	0	363	1	1	0	170	0	1	1	1	1	0
972	1	1	3	3	0	1	1	2	1	3	3	1	1	68	0	1	0	1	1	0	6	62	4	5	6	15	0	6	0	0	0	0	1	0	0	1	0	0	128	1	1	0	160	0	1	1	1	0	0
973	1	1	2	2	0	1	4	4	0	6	4	1	1	80	0	1	0	1	1	1	8	30	4	5	6	15	0	2	0	0	0	0	1	0	1	1	0	0	128	1	1	0	158	0	1	1	0	0	1
975	1	1	2	2	0	1	1	1	0	1	2	1	1	55	0	1	0	0	0	0	5	1422	4	2	5	11	0	10	0	0	0	0	1	0	0	0	0	0	91	1	1	0	139	0	0	0	0	0	0
976	0	0	0	0	0	1	9	9	9	9	3	2	0	50	0	1	0	0	0	0	5	60	4	5	6	15	0	99	0	0	0	0	1	0	0	0	0	0	116	1	1	0	162	0	1	1	1	0	0
977	1	1	3	3	1	1	2	1	0	1	1	1	1	59	0	1	0	0	0	0	5	137	3	5	6	14	0	14	0	0	0	0	1	0	0	1	0	0	161	1	1	0	179	0	1	1	1	1	0
978	1	2	1	1	0	1	9	9	9	9	3	1	1	68	0	1	0	1	1	0	6	40	4	4	6	14	0	99	0	0	0	0	1	0	0	1	0	0	100	1	1	0	181	0	1	1	1	1	0
979	1	2	1	1	0	1	9	9	9	9	4	1	1	64	0	1	0	0	1	0	6	30	4	5	6	15	0	99	0	0	0	0	1	0	0	1	0	0	114	1	1	0	213	0	1	1	1	1	1
980	1	1	2	2	0	1	4	4	0	6	3	1	1	44	0	0	1	0	0	0	4	40	4	5	6	15	0	0	0	0	0	0	1	0	0	0	0	1	108	1	1	0	140	0	1	0	0	0	0
981	1	1	3	3	0	0	1	1	0	1	2	2	0	72	0	1	0	1	1	1	7	33	4	4	6	14	0	8	0	0	0	0	1	0	1	1	0	1	192	1	1	0	160	0	1	1	1	0	0
982	1	1	2	2	0	1	1	1	0	1	3	1	1	56	0	1	0	0	0	0	5	60	4	5	6	15	0	4	0	0	0	0	1	0	0	1	0	0	147	1	1	0	129	0	0	0	0	0	0
983	1	2	1	1	0	0	9	9	9	9	4	1	1	75	0	1	0	1	1	1	7	114	4	5	6	15	0	99	0	0	0	0	1	0	0	0	0	0	155	1	1	0	161	0	1	1	1	0	0
984	1	2	1	1	0	1	9	9	9	9	3	2	0	51	0	1	0	0	0	0	5	121	4	5	6	15	0	99	0	0	0	0	1	0	0	0	0	0	121	1	1	0	200	0	1	1	1	1	1
986	1	1	3	2	0	1	1	1	0	5	3	1	1	67	0	1	0	1	1	0	6	54	4	5	6	15	0	1	0	0	0	0	1	0	0	0	0	0	207	1	1	0	166	0	1	1	1	0	0
987	0	0	0	0	0	0	9	9	9	9	2	1	1	55	0	1	0	0	0	0	5	180	4	3	6	13	0	99	0	0	0	0	1	0	0	1	0	0	117	1	1	0	139	0	0	0	0	0	0
988	1	1	2	3	0	1	2	1	0	1	1	1	1	71	0	1	0	1	1	1	7	744	3	4	5	12	0	17	0	0	0	0	1	0	1	0	0	0	130	1	1	0	147	0	1	0	0	0	0
989	0	0	0	0	0	0	9	9	9	9	4	2	0	94	0	1	0	1	1	1	9	73	1	1	4	6	0	99	0	0	0	0	1	0	0	0	0	0	111	1	1	0	120	0	0	0	0	0	0
990	1	1	2	2	0	1	2	1	0	2	2	1	1	55	0	1	0	0	0	0	5	209	4	4	6	14	0	6	0	0	0	0	1	0	0	0	0	0	88	1	1	0	141	0	1	0	0	0	0
991	0	0	0	0	0	1	9	9	9	9	4	2	0	77	0	1	0	1	1	1	7	120	4	4	5	13	0	99	0	0	0	0	1	0	0	0	1	0	141	1	1	0	204	0	1	1	1	1	1
992	1	1	2	2	0	1	4	4	0	6	3	1	1	62	0	1	0	0	1	0	6	123	4	5	6	15	0	1	0	0	0	0	1	0	0	0	0	0	100	1	1	0	157	0	1	1	0	0	0
993	0	0	0	0	0	0	9	9	9	9	3	1	1	65	0	1	0	1	1	0	6	39	4	5	6	15	0	99	0	0	0	0	1	0	0	0	1	0	104	1	1	0	95	0	0	0	0	0	0
994	1	1	3	3	0	1	1	2	1	4	4	2	0	41	0	0	1	0	0	0	4	30	4	5	6	15	0	2	0	0	0	0	1	0	0	0	0	1	108	1	1	0	140	0	1	0	0	0	0
995	1	1	2	2	0	1	3	1	0	5	3	2	0	31	1	0	1	0	0	0	3	63	4	5	6	15	0	4	0	0	0	0	1	0	0	0	0	1	104	1	1	0	152	0	1	1	0	0	0
996	1	1	2	2	0	1	2	1	0	2	3	1	1	62	0	1	0	0	1	0	6	284	4	5	6	15	0	6	0	0	0	0	1	0	0	0	1	1	119	1	1	0	130	0	0	0	0	0	0
997	1	1	2	2	0	1	2	1	0	1	3	1	1	62	0	1	0	0	1	0	6	185	4	5	6	15	0	2	0	0	0	0	1	0	0	1	0	0	105	1	1	0	120	0	0	0	0	0	0
998	0	0	0	0	0	1	9	9	9	9	3	1	1	48	0	1	0	0	0	0	4	1440	4	5	6	15	0	99	0	1	0	1	0	0	0	0	0	1	104	1	1	0	145	0	1	0	0	0	0
999	1	1	3	2	0	1	2	1	0	1	3	1	1	59	0	1	0	0	0	0	5	153	4	5	6	15	0	1	0	0	0	0	1	0	0	0	0	0	107	1	1	0	159	0	1	1	0	0	0
1000	0	0	0	0	0	1	9	9	9	9	4	1	1	41	0	0	1	0	0	0	4	34	4	5	5	14	0	99	0	0	0	0	1	0	0	0	0	0	89	1	1	0	121	0	0	0	0	0	0
1001	1	1	2	2	0	1	4	4	0	6	3	2	0	88	0	1	0	1	1	1	8	208	4	5	6	15	0	0	0	0	0	0	1	0	0	1	0	0	120	1	1	0	130	0	0	0	0	0	0
1002	1	2	1	1	0	1	9	9	9	9	4	1	1	50	0	1	0	0	0	0	5	40	1	1	1	3	1	99	0	0	0	0	1	0	0	1	0	0	169	1	1	0	190	0	1	1	1	1	0
1003	1	1	2	2	0	1	2	1	0	1	3	1	1	59	0	1	0	0	0	0	5	438	4	5	6	15	0	2	0	0	0	0	1	0	0	1	0	0	104	1	1	0	150	0	1	1	0	0	0
1004	1	2	1	1	0	1	9	9	9	9	1	2	0	68	0	1	0	1	1	0	6	98	3	2	4	9	0	99	0	0	0	0	1	0	0	0	0	0	123	1	1	0	186	0	1	1	1	1	0
1005	1	1	3	3	1	1	3	2	1	5	4	1	1	76	0	1	0	1	1	1	7	519	3	4	6	13	0	11	0	0	0	0	1	0	0	1	0	0	234	1	1	0	160	0	1	1	1	0	0
1006	1	1	3	3	0	1	1	1	0	2	4	2	0	87	0	1	0	1	1	1	8	77	1	1	4	6	0	29	0	0	0	0	1	0	1	1	0	1	84	1	1	0	146	0	1	0	0	0	0
1007	1	2	1	1	0	0	9	9	9	9	4	2	0	70	0	1	0	1	1	0	7	356	2	2	4	8	0	99	0	0	0	0	1	0	0	1	0	1	182	1	1	0	165	0	1	1	1	0	0
1008	1	1	2	2	0	0	1	1	0	2	2	1	1	45	0	0	1	0	0	0	4	50	4	5	6	15	0	0	0	0	0	0	1	0	0	0	1	0	94	1	1	0	177	0	1	1	1	1	0
1009	0	0	0	0	0	1	9	9	9	9	3	1	1	85	0	1	0	1	1	1	8	411	4	5	6	15	0	99	0	0	0	0	1	0	0	0	0	0	109	1	1	0	128	0	0	0	0	0	0
1010	1	1	3	3	0	1	2	1	0	2	1	2	0	79	0	1	0	1	1	1	7	323	4	4	6	14	0	14	0	0	0	0	1	1	0	0	1	0	94	1	1	0	99	0	0	0	0	0	0
1011	1	1	3	3	1	1	2	1	0	2	1	1	1	43	0	0	1	0	0	0	4	77	3	4	5	12	0	12	0	0	0	0	1	0	0	0	1	0	265	1	1	0	105	0	0	0	0	0	0
1012	1	1	2	2	0	1	2	1	0	5	3	1	1	56	0	1	0	0	0	0	5	255	4	5	6	15	0	5	0	0	0	0	1	0	0	0	0	1	101	1	1	0	160	0	1	1	1	0	0
1013	1	1	2	2	0	1	1	1	0	5	3	2	0	43	0	0	1	0	0	0	4	122	4	5	6	15	0	7	0	0	0	0	1	0	0	0	0	0	105	1	1	0	145	0	1	0	0	0	0
1014	1	1	3	3	1	1	1	1	0	5	4	2	0	75	0	1	0	1	1	1	7	36	2	2	4	8	0	19	0	0	0	0	1	0	1	1	1	0	235	1	1	0	188	0	1	1	1	1	0
1015	1	1	2	2	0	0	1	1	0	2	2	2	0	88	0	1	0	1	1	1	8	311	4	3	5	12	0	6	0	0	0	0	1	0	1	1	1	0	133	1	1	0	160	0	1	1	1	0	0
1017	1	1	2	2	0	1	1	1	0	2	2	1	1	63	0	1	0	0	1	0	6	521	4	2	5	11	0	10	0	0	0	0	1	0	1	1	1	1	138	1	1	0	145	0	1	0	0	0	0
1018	1	1	2	3	0	1	1	2	1	2	1	1	1	62	0	1	0	0	1	0	6	91	3	4	5	12	0	15	0	0	0	0	1	0	0	0	0	0	115	1	1	0	119	0	0	0	0	0	0
1020	1	1	2	2	0	1	2	2	1	4	4	1	1	62	0	1	0	0	1	0	6	224	4	5	6	15	0	2	0	0	0	0	1	0	0	1	0	0	133	1	1	0	150	0	1	1	0	0	0
1021	1	1	2	2	0	1	1	1	0	3	3	2	0	70	0	1	0	1	1	0	7	214	4	5	6	15	0	5	0	0	0	0	1	0	0	1	0	0	124	1	1	0	140	0	1	0	0	0	0
1022	1	1	2	2	0	1	2	1	0	3	3	1	1	55	0	1	0	0	0	0	5	270	4	5	6	15	0	4	0	0	0	0	1	0	0	1	0	1	124	1	1	0	140	0	1	0	0	0	0
1023	1	1	3	3	0	1	2	1	0	2	1	2	0	59	0	1	0	0	0	0	5	53	3	3	4	10	0	18	0	0	0	0	1	0	0	0	0	0	184	1	1	0	156	0	1	1	0	0	0
1024	0	0	0	0	0	0	9	9	9	9	4	2	0	75	0	1	0	1	1	1	7	460	3	4	5	12	0	99	0	0	0	0	1	1	0	0	0	0	85	1	1	0	132	0	0	0	0	0	0
1025	1	1	2	2	0	1	2	1	0	3	3	1	1	74	0	1	0	1	1	1	7	419	4	5	6	15	0	4	0	0	0	0	1	0	0	1	0	1	101	1	1	0	134	0	0	0	0	0	0
1026	1	1	2	2	0	1	1	1	0	1	3	1	1	63	0	1	0	0	1	0	6	10	4	5	6	15	0	1	0	0	0	0	1	0	1	1	0	0	157	1	1	0	189	0	1	1	1	1	0
1027	1	1	3	3	1	1	1	1	0	1	1	1	1	74	0	1	0	1	1	1	7	278	3	1	4	8	0	21	0	0	0	0	1	0	0	1	0	1	123	1	1	0	170	0	1	1	1	1	0
1028	0	0	0	0	0	0	9	9	9	9	4	2	0	63	0	1	0	0	1	0	6	45	2	2	4	8	0	99	0	0	0	0	1	0	0	0	0	0	206	1	1	0	128	0	0	0	0	0	0
1029	1	1	2	2	0	1	4	4	0	6	2	2	0	92	0	1	0	1	1	1	9	130	4	4	5	13	0	1	0	0	0	0	1	0	0	0	0	0	100	1	1	0	147	0	1	0	0	0	0
1030	1	1	3	2	0	1	2	1	0	1	3	1	1	72	0	1	0	1	1	1	7	86	4	5	6	15	0	4	0	0	0	0	1	0	0	0	0	0	121	1	1	0	142	0	1	0	0	0	0
1031	0	0	0	0	0	0	9	9	9	9	4	2	0	37	1	0	1	0	0	0	3	106	4	5	6	15	0	99	0	0	1	1	0	0	0	0	0	0	90	1	1	0	118	0	0	0	0	0	0
1032	1	1	2	3	0	1	1	1	0	2	1	2	0	70	0	1	0	1	1	0	7	745	3	4	5	12	0	15	0	0	0	0	1	0	0	0	0	0	174	1	1	0	150	0	1	1	0	0	0
1033	1	1	2	2	0	1	1	2	1	3	3	2	0	57	0	1	0	0	0	0	5	273	4	5	6	15	0	1	0	0	0	0	1	0	0	1	1	0	161	1	1	0	107	0	0	0	0	0	0
1034	1	1	2	2	0	1	1	1	0	5	1	2	0	72	0	1	0	1	1	1	7	135	3	1	4	8	0	15	0	0	0	0	1	0	0	0	0	0	117	1	1	0	179	0	1	1	1	1	0
1035	1	1	2	2	0	1	4	4	0	6	3	1	1	51	0	1	0	0	0	0	5	333	4	5	6	15	0	1	0	0	0	0	1	0	0	0	0	0	110	1	1	0	165	0	1	1	1	0	0
1036	1	1	3	2	0	1	1	1	0	2	3	1	1	77	0	1	0	1	1	1	7	40	4	5	6	15	0	7	0	0	0	0	1	0	1	1	0	0	262	1	1	0	100	0	0	0	0	0	0
1037	1	1	3	2	0	0	1	1	0	2	2	2	0	66	0	1	0	1	1	0	6	5	4	2	4	10	0	10	0	0	0	0	1	0	0	0	1	1	94	1	1	0	145	0	1	0	0	0	0
1039	1	2	1	1	0	1	9	9	9	9	4	2	0	69	0	1	0	1	1	0	6	65	3	4	5	12	0	99	0	0	0	0	1	0	0	1	0	0	96	1	1	0	170	0	1	1	1	1	0
1040	1	2	1	1	0	1	9	9	9	9	3	1	1	56	0	1	0	0	0	0	5	76	4	5	6	15	0	99	0	0	0	0	1	0	0	0	0	0	97	1	1	0	150	0	1	1	0	0	0
1041	1	1	2	2	0	1	1	1	0	3	3	1	1	50	0	1	0	0	0	0	5	312	4	5	6	15	0	4	0	0	0	0	1	0	0	0	0	0	149	1	1	0	162	0	1	1	1	0	0
1042	1	1	2	2	0	0	4	4	0	6	4	2	0	65	0	1	0	1	1	0	6	95	4	5	6	15	0	0	0	0	0	0	1	0	1	1	0	0	118	1	1	0	106	0	0	0	0	0	0
1043	1	2	1	1	0	1	9	9	9	9	4	2	0	44	0	0	1	0	0	0	4	311	2	2	4	8	0	99	0	0	0	0	1	0	0	0	0	0	165	1	1	0	149	0	1	0	0	0	0
1044	1	1	2	3	0	0	2	1	0	1	1	2	0	82	0	1	0	1	1	1	8	158	2	2	4	8	0	18	0	0	0	0	1	0	1	1	1	0	379	1	1	0	203	0	1	1	1	1	1
1045	1	2	1	1	0	1	9	9	9	9	3	1	1	37	1	0	1	0	0	0	3	29	4	5	6	15	0	99	0	0	0	0	1	0	0	1	0	0	352	1	1	0	186	0	1	1	1	1	0
1047	1	1	2	2	0	1	1	2	1	3	3	2	0	57	0	1	0	0	0	0	5	60	4	5	6	15	0	1	0	0	0	0	1	0	0	1	1	1	177	1	1	0	144	0	1	0	0	0	0
1048	1	1	2	2	0	1	2	1	0	5	2	2	0	74	0	1	0	1	1	1	7	219	4	5	6	15	0	3	0	0	0	0	1	0	0	1	0	0	115	1	1	0	156	0	1	1	0	0	0
1049	1	1	2	3	1	0	3	2	1	1	4	1	1	83	0	1	0	1	1	1	8	215	3	2	4	9	0	23	0	0	0	0	1	0	0	1	0	0	131	1	1	0	190	0	1	1	1	1	0
1050	1	1	2	2	0	1	1	1	0	2	2	1	1	74	0	1	0	1	1	1	7	93	4	5	6	15	0	5	0	0	0	0	1	1	0	0	1	1	159	1	1	0	130	0	0	0	0	0	0
1051	0	0	0	0	0	0	9	9	9	9	2	2	0	77	0	1	0	1	1	1	7	235	3	4	5	12	0	99	0	0	0	0	1	1	0	0	0	0	146	1	1	0	116	0	0	0	0	0	0
1053	1	1	2	2	0	1	3	3	1	4	2	1	1	71	0	1	0	1	1	1	7	17	4	1	5	10	0	8	0	0	0	0	1	0	1	1	0	1	188	1	1	0	147	0	1	0	0	0	0
1054	1	1	2	2	0	0	1	1	0	2	2	1	1	59	0	1	0	0	0	0	5	1321	4	3	5	12	0	3	0	0	0	0	1	0	0	0	0	0	115	1	1	0	130	0	0	0	0	0	0
1055	1	1	2	2	0	1	2	1	0	3	3	1	1	62	0	1	0	0	1	0	6	272	4	5	6	15	0	0	0	0	0	0	1	0	0	1	1	0	96	1	1	0	153	0	1	1	0	0	0
1057	1	1	2	2	0	1	2	1	0	3	3	2	0	74	0	1	0	1	1	1	7	90	4	5	6	15	0	6	0	0	0	0	1	0	1	1	0	0	103	1	1	0	174	0	1	1	1	1	0
1058	1	1	2	3	1	1	2	1	0	1	2	1	1	57	0	1	0	0	0	0	5	649	4	5	6	15	0	12	0	0	0	0	1	0	0	0	0	0	142	1	1	0	136	0	0	0	0	0	0
1060	1	1	2	2	0	1	2	2	1	3	3	1	1	51	0	1	0	0	0	0	5	81	4	5	6	15	0	1	0	0	0	0	1	0	0	1	0	0	115	1	1	0	163	0	1	1	1	0	0
1061	1	1	3	3	1	1	3	2	1	1	4	1	1	58	0	1	0	0	0	0	5	54	3	4	5	12	0	16	0	0	0	0	1	0	1	1	1	0	213	1	1	0	170	0	1	1	1	1	0
1062	1	1	2	2	0	1	1	1	0	3	3	1	1	36	1	0	1	0	0	0	3	116	4	5	6	15	0	4	0	0	0	0	1	0	0	1	0	0	117	1	1	0	176	0	1	1	1	1	0
1063	1	1	2	2	0	1	3	2	1	4	4	1	1	45	0	0	1	0	0	0	4	198	4	5	6	15	0	2	0	0	0	0	1	0	0	0	0	0	117	1	1	0	139	0	0	0	0	0	0
1064	1	2	1	1	0	1	9	9	9	9	3	2	0	65	0	1	0	1	1	0	6	41	3	4	4	11	0	99	0	0	0	0	1	0	0	0	0	0	116	1	1	0	173	0	1	1	1	1	0
1065	1	1	2	2	0	1	1	1	0	1	3	1	1	70	0	1	0	1	1	0	7	131	4	5	6	15	0	1	0	0	0	0	1	1	0	0	0	0	140	1	1	0	140	0	1	0	0	0	0
1066	0	0	0	0	0	1	9	9	9	9	3	2	0	73	0	1	0	1	1	1	7	191	4	3	4	11	0	0	1	1	0	1	0	0	0	1	0	1	109	1	1	0	130	0	0	0	0	0	0
1067	1	1	3	3	1	1	1	1	0	2	1	1	1	49	0	1	0	0	0	0	4	43	4	2	4	10	0	20	0	0	0	0	1	0	0	0	1	0	125	1	1	0	106	0	0	0	0	0	0
1068	1	1	2	2	0	1	3	2	1	1	3	2	0	78	0	1	0	1	1	1	7	206	4	5	6	15	0	8	0	0	0	0	1	0	1	1	0	0	216	1	1	0	178	0	1	1	1	1	0
1069	0	0	0	0	0	1	9	9	9	9	3	2	0	58	0	1	0	0	0	0	5	51	4	5	6	15	0	4	0	0	0	0	1	0	0	0	0	0	109	1	1	0	173	0	1	1	1	1	0
1070	0	0	0	0	0	0	9	9	9	9	3	1	1	57	0	1	0	0	0	0	5	153	3	4	6	13	0	99	0	0	0	0	1	0	0	0	0	1	138	1	1	0	101	0	0	0	0	0	0
1071	1	1	2	2	0	1	4	4	0	6	3	2	0	76	0	1	0	1	1	1	7	159	4	5	6	15	0	2	0	0	0	0	1	0	0	1	0	1	100	1	1	0	200	0	1	1	1	1	1
1072	1	1	2	2	0	1	2	1	0	3	3	1	1	45	0	0	1	0	0	0	4	292	4	5	6	15	0	2	0	0	0	0	1	0	0	0	0	0	123	1	1	0	136	0	0	0	0	0	0
1073	1	1	2	2	0	0	4	4	0	6	3	1	1	64	0	1	0	0	1	0	6	59	4	5	6	15	0	2	0	0	0	0	1	0	0	1	0	0	91	1	1	0	152	0	1	1	0	0	0
1074	1	1	2	2	0	1	2	2	1	3	4	1	1	53	0	1	0	0	0	0	5	48	4	5	6	15	0	0	0	0	0	0	1	0	0	0	0	0	117	1	1	0	140	0	1	0	0	0	0
1075	1	1	2	2	0	1	1	1	0	3	3	2	0	54	0	1	0	0	0	0	5	655	4	5	6	15	0	0	0	0	0	0	1	0	0	0	0	1	99	1	1	0	156	0	1	1	0	0	0
1076	0	0	0	0	0	1	9	9	9	9	4	1	1	87	0	1	0	1	1	1	8	48	1	1	3	5	1	99	0	0	0	0	1	1	0	1	0	0	253	1	1	0	92	0	0	0	0	0	0
1077	1	1	2	2	0	1	2	1	0	3	3	1	1	62	0	1	0	0	1	0	6	305	4	5	6	15	0	6	0	0	0	0	1	0	0	1	1	1	128	1	1	0	142	0	1	0	0	0	0
1079	1	2	1	1	0	1	9	9	9	9	4	2	0	65	0	1	0	1	1	0	6	244	3	2	4	9	0	99	0	0	0	0	1	0	0	0	0	0	145	1	1	0	152	0	1	1	0	0	0
1080	1	1	2	2	0	1	1	1	0	2	2	1	1	79	0	1	0	1	1	1	7	190	4	2	5	11	0	10	0	0	0	0	1	0	1	0	0	0	201	1	1	0	160	0	1	1	1	0	0
1081	1	1	3	3	1	1	3	2	1	2	4	2	0	61	0	1	0	0	1	0	6	141	3	5	6	14	0	11	0	0	0	0	1	0	0	1	1	0	128	1	1	0	207	0	1	1	1	1	1
1082	1	1	3	3	1	1	1	1	0	5	4	1	1	67	0	1	0	1	1	0	6	302	1	1	4	6	0	22	0	0	0	0	1	0	1	1	0	0	108	1	1	0	200	0	1	1	1	1	1
1083	1	1	2	2	0	0	4	4	0	6	2	2	0	74	0	1	0	1	1	1	7	40	4	5	6	15	0	0	0	0	0	0	1	0	0	0	1	0	89	1	1	0	140	0	1	0	0	0	0
1084	0	0	0	0	0	0	9	9	9	9	4	2	0	36	1	0	1	0	0	0	3	78	4	5	6	15	0	99	0	0	0	0	1	0	0	0	0	0	90	1	1	0	125	0	0	0	0	0	0
1085	1	1	3	3	1	1	1	1	0	2	1	1	1	70	0	1	0	1	1	0	7	57	4	1	5	10	0	23	0	0	0	0	1	0	0	0	1	0	169	1	1	0	120	0	0	0	0	0	0
1086	1	1	2	3	0	1	1	1	0	1	1	1	1	58	0	1	0	0	0	0	5	453	4	1	5	10	0	22	0	0	0	0	1	0	0	0	0	0	100	1	1	0	127	0	0	0	0	0	0
1087	1	1	3	2	0	1	1	1	0	5	4	1	1	65	0	1	0	1	1	0	6	270	4	5	6	15	0	11	0	0	0	0	1	0	0	0	0	0	99	1	1	0	152	0	1	1	0	0	0
1089	0	0	0	0	0	0	9	9	9	9	2	2	0	63	0	1	0	0	1	0	6	70	4	2	5	11	0	99	0	0	0	0	1	0	1	1	0	1	89	1	1	0	194	0	1	1	1	1	0
1090	1	1	2	2	0	1	1	1	0	2	1	2	0	79	0	1	0	1	1	1	7	189	4	2	4	10	0	28	0	0	0	0	1	0	1	1	1	0	95	1	1	0	163	0	1	1	1	0	0
1091	1	1	2	2	0	1	4	4	0	6	3	1	1	72	0	1	0	1	1	1	7	114	4	5	6	15	0	0	0	0	0	0	1	0	1	1	0	1	149	1	1	0	120	0	0	0	0	0	0
1092	0	0	0	0	0	1	9	9	9	9	3	1	1	63	0	1	0	0	1	0	6	235	4	5	6	15	0	99	0	0	0	0	1	0	0	0	0	0	123	1	1	0	130	0	0	0	0	0	0
1093	1	2	1	1	0	1	9	9	9	9	4	2	0	58	0	1	0	0	0	0	5	135	4	5	6	15	0	99	0	0	0	0	1	0	0	0	0	0	187	1	1	0	130	0	0	0	0	0	0
1094	1	1	3	2	0	1	1	1	0	3	3	1	1	72	0	1	0	1	1	1	7	43	4	5	6	15	0	4	0	0	0	0	1	0	0	0	0	0	109	1	1	0	178	0	1	1	1	1	0
1095	1	1	2	2	0	1	4	4	0	6	3	1	1	70	0	1	0	1	1	0	7	55	4	5	6	15	0	0	0	0	0	0	1	1	0	0	0	1	143	1	1	0	138	0	0	0	0	0	0
1096	0	0	0	0	0	0	9	9	9	9	4	1	1	57	0	1	0	0	0	0	5	36	4	1	4	9	0	99	0	0	0	0	1	0	0	1	0	0	114	1	1	0	140	0	1	0	0	0	0
1097	1	2	1	1	0	0	9	9	9	9	4	1	1	65	0	1	0	1	1	0	6	73	4	5	6	15	0	99	0	0	0	0	1	0	0	1	0	1	100	1	1	0	108	0	0	0	0	0	0
1098	1	1	3	3	0	1	1	1	0	3	3	1	1	79	0	1	0	1	1	1	7	156	4	5	6	15	0	4	0	0	0	0	1	0	0	0	0	0	115	1	1	0	160	0	1	1	1	0	0
1099	1	2	1	1	0	1	9	9	9	9	4	2	0	79	0	1	0	1	1	1	7	57	3	4	6	13	0	99	0	0	0	0	1	0	0	1	0	0	186	1	1	0	148	0	1	0	0	0	0
1100	1	2	1	1	0	1	9	9	9	9	3	2	0	71	0	1	0	1	1	1	7	165	4	5	6	15	0	99	0	0	0	0	1	0	1	1	0	0	102	1	1	0	140	0	1	0	0	0	0
1101	1	1	3	3	1	1	1	1	0	2	1	1	1	62	0	1	0	0	1	0	6	135	4	2	4	10	0	20	0	0	0	0	1	0	0	1	1	0	123	1	1	0	128	0	0	0	0	0	0
1102	1	1	2	2	0	1	1	2	1	4	4	1	1	49	0	1	0	0	0	0	4	252	4	5	6	15	0	1	0	0	0	0	1	0	0	0	0	0	96	1	1	0	106	0	0	0	0	0	0
1103	1	1	2	3	1	0	3	3	1	2	4	2	0	81	0	1	0	1	1	1	8	201	1	1	3	5	1	30	0	0	0	0	1	0	0	0	1	1	106	1	1	0	143	0	1	0	0	0	0
1104	1	1	3	3	0	1	2	1	0	2	3	1	1	73	0	1	0	1	1	1	7	128	3	4	5	12	0	12	0	0	0	0	1	0	0	0	0	0	134	1	1	0	152	0	1	1	0	0	0
1105	1	1	2	2	0	1	1	2	1	5	4	1	1	49	0	1	0	0	0	0	4	60	4	5	6	15	0	0	0	0	0	0	1	0	0	0	0	0	221	1	1	0	110	0	0	0	0	0	0
1106	1	1	2	2	0	1	2	2	1	1	3	1	1	49	0	1	0	0	0	0	4	123	4	5	6	15	0	1	0	0	0	0	1	0	1	0	0	0	307	1	1	0	149	0	1	0	0	0	0
1107	1	1	2	2	0	1	1	2	1	1	2	2	0	75	0	1	0	1	1	1	7	384	4	3	5	12	0	6	0	0	0	0	1	0	1	1	0	1	124	1	1	0	160	0	1	1	1	0	0
1108	1	2	1	1	0	1	9	9	9	9	3	1	1	65	0	1	0	1	1	0	6	216	4	5	6	15	0	99	0	0	0	0	1	0	0	1	0	0	120	1	1	0	187	0	1	1	1	1	0
1109	0	0	0	0	0	0	9	9	9	9	4	2	0	59	0	1	0	0	0	0	5	182	4	5	6	15	0	99	0	0	0	0	1	0	1	0	0	0	156	1	1	0	110	0	0	0	0	0	0
1110	0	0	0	0	0	1	9	9	9	9	4	1	1	69	0	1	0	1	1	0	6	207	4	5	6	15	0	99	0	0	0	0	1	0	0	1	0	1	127	1	1	0	140	0	1	0	0	0	0
1111	1	1	2	3	0	1	3	3	1	2	4	1	1	75	0	1	0	1	1	1	7	705	4	5	6	15	0	9	0	0	0	0	1	0	0	1	0	1	168	1	1	0	130	0	0	0	0	0	0
1112	1	1	3	3	1	1	1	1	0	2	1	1	1	55	0	1	0	0	0	0	5	73	4	2	5	11	0	13	0	0	0	0	1	0	1	1	0	0	164	1	1	0	140	0	1	0	0	0	0
1113	0	0	0	0	0	1	9	9	9	9	3	2	0	74	0	1	0	1	1	1	7	299	4	5	6	15	0	99	0	0	0	0	1	0	0	0	0	0	207	1	1	0	103	0	0	0	0	0	0
1114	0	0	0	0	0	1	9	9	9	9	2	2	0	55	0	1	0	0	0	0	5	250	4	1	5	10	0	99	0	0	0	0	1	0	0	1	0	0	95	1	1	0	159	0	1	1	0	0	0
1115	0	0	0	0	0	1	9	9	9	9	3	1	1	51	0	1	0	0	0	0	5	93	4	5	6	15	0	99	0	0	0	0	1	0	0	0	0	0	86	1	1	0	113	0	0	0	0	0	0
1116	1	1	2	2	0	1	1	2	1	3	4	2	0	59	0	1	0	0	0	0	5	238	4	5	6	15	0	2	0	0	0	0	1	0	1	1	0	0	236	1	1	0	170	0	1	1	1	1	0
1117	0	0	0	0	0	0	9	9	9	9	3	2	0	70	0	1	0	1	1	0	7	149	4	5	6	15	0	99	0	0	0	0	1	0	1	1	1	0	115	1	1	0	152	0	1	1	0	0	0
1118	1	1	3	2	0	1	1	1	0	3	3	1	1	42	0	0	1	0	0	0	4	26	4	5	6	15	0	7	0	0	0	0	1	0	0	0	0	0	144	1	1	0	140	0	1	0	0	0	0
1119	1	1	2	2	0	1	1	2	1	3	4	1	1	48	0	1	0	0	0	0	4	269	4	5	6	15	0	2	0	0	0	0	1	0	0	0	0	0	147	1	1	0	138	0	0	0	0	0	0
1120	1	1	3	3	1	1	2	2	1	2	4	2	0	72	0	1	0	1	1	1	7	5	4	5	6	15	0	13	0	0	0	0	1	0	1	1	0	0	90	1	1	0	150	0	1	1	0	0	0
1121	0	0	0	0	0	0	9	9	9	9	4	2	0	76	0	1	0	1	1	1	7	17	2	3	4	9	0	99	0	0	0	0	1	0	0	0	0	1	267	1	1	0	168	0	1	1	1	0	0
1122	1	1	2	2	0	1	2	1	0	3	3	1	1	58	0	1	0	0	0	0	5	118	4	5	6	15	0	0	0	0	0	0	1	0	0	0	0	1	115	1	1	0	170	0	1	1	1	1	0
1123	1	1	2	2	0	1	1	2	1	5	3	2	0	43	0	0	1	0	0	0	4	18	4	5	6	15	0	1	0	0	0	0	1	0	0	0	1	0	119	1	1	0	115	0	0	0	0	0	0
1124	1	2	1	1	0	1	9	9	9	9	2	2	0	81	0	1	0	1	1	1	8	63	4	3	5	12	0	99	0	0	0	0	1	0	0	1	0	0	103	1	1	0	170	0	1	1	1	1	0
1125	0	0	0	0	0	0	9	9	9	9	4	2	0	46	0	1	0	0	0	0	4	120	4	5	6	15	0	99	0	0	1	1	0	0	0	0	0	0	110	1	1	0	163	0	1	1	1	0	0
1126	1	1	3	3	1	0	3	2	1	1	4	1	1	55	0	1	0	0	0	0	5	94	2	2	5	9	0	22	0	0	0	0	1	1	0	0	0	0	382	1	1	0	171	0	1	1	1	1	0
1127	1	2	1	1	0	1	9	9	9	9	3	2	0	65	0	1	0	1	1	0	6	93	3	4	6	13	0	99	0	0	0	0	1	0	1	0	0	0	177	1	1	0	160	0	1	1	1	0	0
1128	1	1	2	2	0	0	1	1	0	5	2	1	1	66	0	1	0	1	1	0	6	63	4	5	6	15	0	1	0	0	0	0	1	0	0	1	1	1	89	1	1	0	100	0	0	0	0	0	0
1129	1	1	2	2	0	1	1	1	0	4	2	1	1	44	0	0	1	0	0	0	4	52	4	5	6	15	0	3	0	0	0	0	1	0	0	1	0	0	126	1	1	0	200	0	1	1	1	1	1
1130	1	1	2	2	0	1	2	1	0	3	3	1	1	61	0	1	0	0	1	0	6	344	4	5	6	15	0	9	0	0	0	0	1	0	0	1	0	0	133	1	1	0	220	0	1	1	1	1	1
1131	1	2	1	1	0	0	9	9	9	9	4	2	0	74	0	1	0	1	1	1	7	11	3	5	6	14	0	99	0	0	0	0	1	0	0	1	0	0	195	1	1	0	135	0	0	0	0	0	0
1132	1	1	2	2	0	1	2	1	0	3	4	1	1	75	0	1	0	1	1	1	7	146	4	5	6	15	0	5	0	0	0	0	1	0	1	1	0	0	106	1	1	0	126	0	0	0	0	0	0
1133	1	1	2	2	0	0	4	4	0	6	2	2	0	67	0	1	0	1	1	0	6	32	4	5	6	15	0	0	0	0	0	0	1	0	0	0	0	0	113	1	1	0	180	0	1	1	1	1	0
1134	1	1	2	2	0	1	1	1	0	2	2	2	0	85	0	1	0	1	1	1	8	112	4	1	6	11	0	10	0	0	0	0	1	0	0	1	1	0	118	1	1	0	124	0	0	0	0	0	0
1135	1	1	2	2	0	1	2	1	0	2	3	2	0	82	0	1	0	1	1	1	8	181	4	5	6	15	0	6	0	0	0	0	1	0	0	1	0	0	91	1	1	0	151	0	1	1	0	0	0
1136	1	1	2	2	0	0	2	2	1	4	4	1	1	74	0	1	0	1	1	1	7	315	4	5	6	15	0	0	0	0	0	0	1	0	0	0	0	0	102	1	1	0	132	0	0	0	0	0	0
1137	0	0	0	0	0	1	9	9	9	9	4	2	0	74	0	1	0	1	1	1	7	16	4	5	6	15	0	99	0	0	1	1	0	0	0	0	0	0	111	1	1	0	180	0	1	1	1	1	0
1138	1	2	1	1	0	1	9	9	9	9	3	1	1	57	0	1	0	0	0	0	5	42	3	5	6	14	0	99	0	0	0	0	1	0	0	0	0	1	112	1	1	0	120	0	0	0	0	0	0
1139	1	1	2	2	0	1	1	2	1	1	4	1	1	73	0	1	0	1	1	1	7	457	4	5	6	15	0	11	0	0	0	0	1	0	0	0	0	0	134	1	1	0	140	0	1	0	0	0	0
1140	0	0	0	0	0	0	9	9	9	9	2	2	0	76	0	1	0	1	1	1	7	39	3	4	5	12	0	99	0	0	1	1	0	0	0	1	0	0	114	1	1	0	120	0	0	0	0	0	0
1141	1	2	1	1	0	1	9	9	9	9	4	2	0	44	0	0	1	0	0	0	4	35	4	5	6	15	0	99	0	0	0	0	1	0	0	0	0	0	104	1	1	0	180	0	1	1	1	1	0
1142	1	1	2	2	0	0	3	2	1	5	4	2	0	68	0	1	0	1	1	0	6	143	2	1	4	7	0	24	0	0	0	0	1	0	0	1	0	0	160	1	1	0	170	0	1	1	1	1	0
1143	0	0	0	0	0	0	9	9	9	9	4	1	1	60	0	1	0	0	1	0	6	230	4	5	6	15	0	99	0	0	0	0	1	0	0	0	0	0	158	1	1	0	70	1	0	0	0	0	0
1144	1	1	3	3	1	0	3	2	1	1	4	1	1	74	0	1	0	1	1	1	7	48	4	5	6	15	0	4	0	0	0	0	1	0	0	1	0	0	128	1	1	0	173	0	1	1	1	1	0
1145	1	1	3	3	1	1	2	1	0	1	1	2	0	77	0	1	0	1	1	1	7	61	4	5	6	15	0	18	0	0	0	0	1	0	0	1	0	1	140	1	1	0	170	0	1	1	1	1	0
1146	1	1	2	2	0	0	2	1	0	3	3	2	0	83	0	1	0	1	1	1	8	166	4	5	6	15	0	3	0	0	0	0	1	0	0	0	0	0	90	1	1	0	127	0	0	0	0	0	0
1148	0	0	0	0	0	1	9	9	9	9	3	2	0	75	0	1	0	1	1	1	7	156	4	5	6	15	0	99	0	0	0	0	1	0	1	1	0	1	166	1	1	0	180	0	1	1	1	1	0
1149	1	1	2	2	0	1	4	4	0	6	3	1	1	63	0	1	0	0	1	0	6	32	4	5	6	15	0	1	0	0	0	0	1	0	0	1	0	0	105	1	1	0	151	0	1	1	0	0	0
1150	0	0	0	0	0	1	9	9	9	9	3	2	0	50	0	1	0	0	0	0	5	91	4	5	6	15	0	99	0	0	0	0	1	0	0	0	0	0	106	1	1	0	150	0	1	1	0	0	0
1151	1	1	2	2	0	0	3	2	1	5	4	1	1	65	0	1	0	1	1	0	6	108	4	5	6	15	0	0	0	0	0	0	1	0	0	1	1	0	147	1	1	0	160	0	1	1	1	0	0
1152	1	1	2	2	0	1	3	3	1	2	1	2	0	81	0	1	0	1	1	1	8	294	4	5	6	15	0	17	0	0	0	0	1	0	0	0	0	0	99	1	1	0	145	0	1	0	0	0	0
1153	1	1	2	2	0	0	1	1	0	3	3	1	1	65	0	1	0	1	1	0	6	224	4	5	6	15	0	1	0	0	0	0	1	0	0	0	0	0	116	1	1	0	150	0	1	1	0	0	0
1154	1	1	2	2	0	1	1	2	1	3	3	1	1	88	0	1	0	1	1	1	8	676	4	5	6	15	0	8	0	0	0	0	1	0	0	0	0	0	123	1	1	0	153	0	1	1	0	0	0
1155	1	1	2	2	0	0	4	4	0	6	3	2	0	62	0	1	0	0	1	0	6	291	4	5	6	15	0	0	0	0	0	0	1	0	0	0	0	0	88	1	1	0	130	0	0	0	0	0	0
1156	1	1	2	3	0	0	2	1	0	1	4	1	1	77	0	1	0	1	1	1	7	246	4	3	5	12	0	19	0	0	0	0	1	0	0	0	0	0	108	1	1	0	156	0	1	1	0	0	0
1157	1	2	1	1	0	1	9	9	9	9	4	1	1	47	0	1	0	0	0	0	4	45	3	5	6	14	0	99	0	0	0	0	1	0	0	0	0	0	112	1	1	0	220	0	1	1	1	1	1
1158	1	1	2	2	0	0	2	1	0	3	3	1	1	55	0	1	0	0	0	0	5	302	4	5	6	15	0	8	0	0	0	0	1	0	0	1	0	1	106	1	1	0	180	0	1	1	1	1	0
1159	1	1	3	3	1	1	2	1	0	2	1	2	0	70	0	1	0	1	1	0	7	116	4	5	6	15	0	16	0	0	0	0	1	0	0	0	1	0	123	1	1	0	111	0	0	0	0	0	0
1160	1	1	3	2	0	1	1	1	0	4	2	1	1	62	0	1	0	0	1	0	6	31	4	3	6	13	0	13	0	0	0	0	1	0	0	0	0	0	102	1	1	0	190	0	1	1	1	1	0
1161	0	0	0	0	0	1	9	9	9	9	3	2	0	62	0	1	0	0	1	0	6	209	4	5	6	15	0	1	0	1	0	1	0	0	0	1	0	1	95	1	1	0	140	0	1	0	0	0	0
1162	1	1	2	3	0	1	1	1	0	2	1	2	0	62	0	1	0	0	1	0	6	370	4	2	5	11	0	11	0	0	0	0	1	0	0	1	1	1	141	1	1	0	166	0	1	1	1	0	0
1163	1	2	1	1	0	1	9	9	9	9	3	2	0	74	0	1	0	1	1	1	7	81	4	5	6	15	0	99	0	0	0	0	1	0	0	1	0	0	104	1	1	0	140	0	1	0	0	0	0
1164	1	2	1	1	0	1	9	9	9	9	3	2	0	73	0	1	0	1	1	1	7	230	4	5	6	15	0	99	0	0	0	0	1	0	0	0	0	0	107	1	1	0	130	0	0	0	0	0	0
1165	1	1	2	2	0	1	2	1	0	1	3	1	1	74	0	1	0	1	1	1	7	61	4	5	6	15	0	3	0	0	0	0	1	0	1	1	0	1	96	1	1	0	110	0	0	0	0	0	0
1166	0	0	0	0	0	1	9	9	9	9	4	1	1	45	0	0	1	0	0	0	4	1388	4	5	6	15	0	99	0	0	0	0	1	0	0	0	0	0	188	1	1	0	143	0	1	0	0	0	0
1167	1	1	2	3	1	1	2	1	0	2	1	1	1	45	0	0	1	0	0	0	4	303	4	4	6	14	0	17	0	0	0	0	1	0	0	0	0	0	117	1	1	0	140	0	1	0	0	0	0
1168	1	1	2	2	0	1	1	1	0	3	3	1	1	53	0	1	0	0	0	0	5	180	4	5	6	15	0	2	0	0	0	0	1	0	0	1	0	0	96	1	1	0	200	0	1	1	1	1	1
1169	1	2	1	1	0	1	9	9	9	9	3	1	1	44	0	0	1	0	0	0	4	70	3	4	6	13	0	99	0	0	0	0	1	0	0	0	0	0	190	1	1	0	176	0	1	1	1	1	0
1170	1	1	3	2	0	1	2	1	0	2	4	2	0	82	0	1	0	1	1	1	8	104	2	2	4	8	0	19	0	0	0	0	1	0	0	1	0	1	177	1	1	0	160	0	1	1	1	0	0
1171	1	1	2	2	0	1	2	1	0	3	3	1	1	55	0	1	0	0	0	0	5	158	4	3	5	12	0	12	0	0	0	0	1	0	0	1	0	1	134	1	1	0	179	0	1	1	1	1	0
1172	0	0	0	0	0	1	9	9	9	9	4	2	0	46	0	1	0	0	0	0	4	93	4	5	6	15	0	99	0	1	0	1	0	0	0	0	0	0	189	1	1	0	100	0	0	0	0	0	0
1173	1	1	2	3	0	1	1	1	0	2	4	2	0	71	0	1	0	1	1	1	7	264	2	2	4	8	0	19	0	0	0	0	1	0	1	1	0	0	130	1	1	0	135	0	0	0	0	0	0
1174	1	1	2	2	0	1	3	1	0	1	3	1	1	90	0	1	0	1	1	1	9	222	4	5	6	15	0	5	0	0	0	0	1	0	0	1	0	1	133	1	1	0	94	0	0	0	0	0	0
1175	1	1	2	2	0	1	2	1	0	5	3	1	1	59	0	1	0	0	0	0	5	149	4	5	6	15	0	0	0	0	0	0	1	0	0	0	0	0	111	1	1	0	138	0	0	0	0	0	0
1176	1	2	1	1	0	1	9	9	9	9	3	2	0	86	0	1	0	1	1	1	8	306	4	5	6	15	0	99	0	0	0	0	1	0	0	1	0	0	118	1	1	0	160	0	1	1	1	0	0
1177	1	1	2	3	0	1	2	1	0	2	3	2	0	86	0	1	0	1	1	1	8	475	4	5	6	15	0	16	0	0	0	0	1	0	0	1	0	0	133	1	1	0	161	0	1	1	1	0	0
1178	1	1	2	2	0	1	1	2	1	3	4	2	0	72	0	1	0	1	1	1	7	283	4	4	6	14	0	5	0	0	0	0	1	0	0	0	0	1	237	1	1	0	140	0	1	0	0	0	0
1179	0	0	0	0	0	1	9	9	9	9	4	1	1	70	0	1	0	1	1	0	7	153	3	2	4	9	0	99	0	0	0	0	1	0	0	1	0	1	30	0	0	1	160	0	1	1	1	0	0
1180	1	1	2	2	0	1	4	4	0	6	4	2	0	74	0	1	0	1	1	1	7	229	3	2	4	9	0	7	0	0	0	0	1	0	1	1	1	0	127	1	1	0	139	0	0	0	0	0	0
1181	1	1	2	2	0	0	1	1	0	1	2	1	1	56	0	1	0	0	0	0	5	801	4	4	6	14	0	5	0	0	0	0	1	0	0	0	0	0	132	1	1	0	186	0	1	1	1	1	0
1182	1	1	2	2	0	1	1	1	0	2	1	2	0	71	0	1	0	1	1	1	7	289	3	1	4	8	0	17	0	0	0	0	1	0	0	0	1	0	147	1	1	0	140	0	1	0	0	0	0
1183	1	1	3	2	0	1	1	2	1	1	2	1	1	72	0	1	0	1	1	1	7	85	4	3	5	12	0	4	0	0	0	0	1	0	0	1	0	1	108	1	1	0	126	0	0	0	0	0	0
1184	1	1	3	3	0	1	1	1	0	2	4	1	1	72	0	1	0	1	1	1	7	124	2	2	4	8	0	24	0	0	0	0	1	0	1	1	1	0	94	1	1	0	140	0	1	0	0	0	0
1185	1	1	2	2	0	1	2	1	0	1	3	1	1	48	0	1	0	0	0	0	4	226	4	5	6	15	0	5	0	0	0	0	1	0	0	1	0	0	157	1	1	0	150	0	1	1	0	0	0
1186	1	1	2	2	0	1	1	1	0	2	2	1	1	71	0	1	0	1	1	1	7	93	4	5	6	15	0	0	0	0	0	0	1	0	1	0	1	0	225	1	1	0	150	0	1	1	0	0	0
1187	0	0	0	0	0	1	9	9	9	9	4	2	0	43	0	0	1	0	0	0	4	71	4	5	6	15	0	99	0	0	0	0	1	0	0	0	0	0	120	1	1	0	110	0	0	0	0	0	0
1188	1	1	2	2	0	1	1	1	0	2	3	1	1	74	0	1	0	1	1	1	7	156	4	5	6	15	0	2	0	0	0	0	1	0	1	1	1	1	107	1	1	0	120	0	0	0	0	0	0
1189	1	1	2	3	0	1	1	1	0	2	1	2	0	79	0	1	0	1	1	1	7	106	3	1	4	8	0	21	0	0	0	0	1	0	0	0	1	0	107	1	1	0	169	0	1	1	1	0	0
1190	0	0	0	0	0	1	9	9	9	9	4	1	1	42	0	0	1	0	0	0	4	80	4	5	6	15	0	99	1	1	0	1	0	1	0	0	0	0	107	1	1	0	179	0	1	1	1	1	0
1191	0	0	0	0	0	1	9	9	9	9	4	2	0	79	0	1	0	1	1	1	7	321	2	2	4	8	0	99	0	0	0	0	1	1	0	0	0	0	99	1	1	0	125	0	0	0	0	0	0
1192	1	1	3	2	0	1	1	1	0	3	3	2	0	50	0	1	0	0	0	0	5	96	4	5	5	14	0	8	0	0	0	0	1	0	1	1	0	0	462	0	0	1	190	0	1	1	1	1	0
1193	1	1	3	3	0	1	4	4	0	6	3	2	0	64	0	1	0	0	1	0	6	126	4	5	6	15	0	2	0	0	0	0	1	0	0	1	0	0	133	1	1	0	160	0	1	1	1	0	0
1194	1	1	2	3	0	1	1	1	0	2	1	2	0	85	0	1	0	1	1	1	8	22	3	2	4	9	0	18	0	0	0	0	1	0	1	1	1	0	153	1	1	0	126	0	0	0	0	0	0
1195	1	1	3	3	1	1	3	2	1	5	4	1	1	52	0	1	0	0	0	0	5	113	2	2	4	8	0	21	0	0	0	0	1	0	1	1	0	0	230	1	1	0	144	0	1	0	0	0	0
1196	1	1	2	2	0	1	2	1	0	1	3	2	0	48	0	1	0	0	0	0	4	154	4	5	6	15	0	4	0	0	0	0	1	0	0	0	0	0	128	1	1	0	150	0	1	1	0	0	0
1197	1	2	1	1	0	1	9	9	9	9	3	1	1	50	0	1	0	0	0	0	5	46	4	5	6	15	0	99	0	0	0	0	1	0	0	1	0	0	274	1	1	0	220	0	1	1	1	1	1
1198	1	2	1	1	0	1	9	9	9	9	3	1	1	50	0	1	0	0	0	0	5	120	3	5	6	14	0	99	0	0	0	0	1	0	0	0	0	0	180	1	1	0	140	0	1	0	0	0	0
1199	0	0	0	0	0	1	9	9	9	9	4	2	0	74	0	1	0	1	1	1	7	121	2	2	4	8	0	99	0	1	0	1	0	0	0	1	1	0	124	1	1	0	140	0	1	0	0	0	0
1200	1	1	3	3	1	1	2	1	0	3	3	1	1	52	0	1	0	0	0	0	5	16	4	5	6	15	0	6	0	0	0	0	1	1	0	1	0	1	99	1	1	0	146	0	1	0	0	0	0
1201	1	1	3	2	0	1	1	1	0	2	3	1	1	74	0	1	0	1	1	1	7	121	4	5	6	15	0	5	0	0	0	0	1	0	0	0	1	0	118	1	1	0	160	0	1	1	1	0	0
1202	1	1	2	2	0	1	4	4	0	6	3	2	0	78	0	1	0	1	1	1	7	114	4	5	6	15	0	2	0	0	0	0	1	0	0	1	1	1	140	1	1	0	140	0	1	0	0	0	0
1203	0	0	0	0	0	0	9	9	9	9	4	2	0	76	0	1	0	1	1	1	7	76	1	1	1	3	1	99	0	0	0	0	1	0	0	1	0	0	130	1	1	0	218	0	1	1	1	1	1
1204	0	0	0	0	0	0	9	9	9	9	4	1	1	56	0	1	0	0	0	0	5	55	3	4	5	12	0	99	1	1	0	1	0	1	0	1	0	0	133	1	1	0	160	0	1	1	1	0	0
1205	1	1	3	2	0	1	2	1	0	1	3	1	1	57	0	1	0	0	0	0	5	18	4	5	6	15	0	6	0	0	0	0	1	0	0	1	0	0	189	1	1	0	120	0	0	0	0	0	0
1206	1	1	2	2	0	1	4	4	0	6	3	1	1	36	1	0	1	0	0	0	3	108	4	5	6	15	0	2	0	0	0	0	1	0	0	1	0	0	112	1	1	0	166	0	1	1	1	0	0
1207	1	2	1	1	0	1	9	9	9	9	3	1	1	71	0	1	0	1	1	1	7	124	4	5	6	15	0	99	0	0	0	0	1	0	0	1	0	1	110	1	1	0	200	0	1	1	1	1	1
1208	1	1	3	3	1	1	2	1	0	5	1	2	0	70	0	1	0	1	1	0	7	189	3	4	5	12	0	13	0	0	0	0	1	0	0	1	0	0	127	1	1	0	139	0	0	0	0	0	0
1209	1	1	2	3	0	1	1	1	0	2	1	1	1	56	0	1	0	0	0	0	5	574	3	1	4	8	0	22	0	0	0	0	1	0	0	0	0	0	144	1	1	0	150	0	1	1	0	0	0
1210	1	1	3	3	0	0	3	1	0	4	2	1	1	74	0	1	0	1	1	1	7	65	4	5	6	15	0	0	0	0	0	0	1	0	0	1	0	0	114	1	1	0	135	0	0	0	0	0	0
1211	1	1	2	2	0	1	1	1	0	5	2	1	1	52	0	1	0	0	0	0	5	247	4	3	5	12	0	2	0	0	0	0	1	0	0	0	0	0	131	1	1	0	179	0	1	1	1	1	0
1212	1	2	1	1	0	1	9	9	9	9	4	2	0	74	0	1	0	1	1	1	7	51	4	1	5	10	0	99	0	0	0	0	1	0	1	1	1	0	282	1	1	0	180	0	1	1	1	1	0
1213	0	0	0	0	0	1	9	9	9	9	4	2	0	60	0	1	0	0	1	0	6	10	4	5	6	15	0	99	0	0	0	0	1	0	0	0	0	0	113	1	1	0	148	0	1	0	0	0	0
1214	1	1	2	3	1	1	1	1	0	1	1	1	1	62	0	1	0	0	1	0	6	643	4	1	5	10	0	19	0	0	0	0	1	0	0	1	0	0	133	1	1	0	150	0	1	1	0	0	0
1215	1	1	2	2	0	1	2	1	0	5	3	2	0	73	0	1	0	1	1	1	7	469	4	5	6	15	0	4	0	0	0	0	1	0	0	1	0	0	126	1	1	0	183	0	1	1	1	1	0
1216	0	0	0	0	0	1	9	9	9	9	2	2	0	69	0	1	0	1	1	0	6	22	4	4	5	13	0	99	0	0	0	0	1	0	1	1	1	1	308	1	1	0	130	0	0	0	0	0	0
1217	1	1	2	2	0	1	4	4	0	6	3	2	0	62	0	1	0	0	1	0	6	230	4	5	6	15	0	1	0	0	0	0	1	0	0	1	0	1	100	1	1	0	146	0	1	0	0	0	0
1218	0	0	0	0	0	0	9	9	9	9	2	2	0	74	0	1	0	1	1	1	7	86	4	3	5	12	0	99	0	0	0	0	1	0	1	1	1	1	188	1	1	0	160	0	1	1	1	0	0
1219	1	1	3	3	1	1	1	1	0	2	1	2	0	74	0	1	0	1	1	1	7	96	4	1	5	10	0	21	0	0	0	0	1	1	0	0	1	0	128	1	1	0	86	1	0	0	0	0	0
1220	1	1	3	3	1	1	1	1	0	5	2	1	1	28	1	0	1	0	0	0	2	168	4	3	5	12	0	15	0	0	0	0	1	0	0	0	0	0	127	1	1	0	148	0	1	0	0	0	0
1221	1	2	1	1	0	1	9	9	9	9	3	1	1	53	0	1	0	0	0	0	5	44	4	5	6	15	0	99	0	0	0	0	1	0	0	1	0	0	135	1	1	0	246	0	1	1	1	1	1
1222	1	2	1	1	0	1	9	9	9	9	4	1	1	42	0	0	1	0	0	0	4	96	2	2	4	8	0	99	0	0	0	0	1	0	0	1	0	0	148	1	1	0	200	0	1	1	1	1	1
1223	1	2	1	1	0	1	9	9	9	9	3	2	0	64	0	1	0	0	1	0	6	46	3	5	6	14	0	99	0	0	0	0	1	0	0	0	0	0	146	1	1	0	148	0	1	0	0	0	0
1224	1	1	3	3	1	1	1	1	0	2	1	1	1	78	0	1	0	1	1	1	7	110	4	1	5	10	0	21	0	0	0	0	1	0	1	1	1	1	101	1	1	0	130	0	0	0	0	0	0
1225	1	1	3	2	0	1	1	1	0	2	2	2	0	70	0	1	0	1	1	0	7	45	4	1	5	10	0	9	0	0	0	0	1	0	1	0	0	0	124	1	1	0	190	0	1	1	1	1	0
1226	1	2	1	1	0	0	9	9	9	9	4	1	1	71	0	1	0	1	1	1	7	81	2	2	4	8	0	99	0	0	0	0	1	0	1	1	1	1	99	1	1	0	193	0	1	1	1	1	0
1227	1	1	3	3	1	1	1	1	0	2	1	2	0	75	0	1	0	1	1	1	7	124	4	1	4	9	0	20	0	0	0	0	1	0	0	1	0	0	142	1	1	0	137	0	0	0	0	0	0
1228	1	1	2	2	0	1	1	2	1	3	3	2	0	67	0	1	0	1	1	0	6	22	4	5	6	15	0	1	0	0	0	0	1	0	0	0	0	0	146	1	1	0	200	0	1	1	1	1	1
1229	1	1	2	2	0	1	4	4	0	6	3	1	1	44	0	0	1	0	0	0	4	157	4	5	6	15	0	0	0	0	0	0	1	0	0	0	0	0	126	1	1	0	146	0	1	0	0	0	0
1230	0	0	0	0	0	1	9	9	9	9	3	1	1	53	0	1	0	0	0	0	5	101	4	5	6	15	0	99	0	0	0	0	1	0	1	0	1	0	153	1	1	0	130	0	0	0	0	0	0
1232	1	1	2	3	1	1	1	1	0	2	4	2	0	63	0	1	0	0	1	0	6	60	2	2	4	8	0	22	0	0	0	0	1	0	0	0	1	1	151	1	1	0	172	0	1	1	1	1	0
1233	0	0	0	0	0	0	9	9	9	9	4	2	0	53	0	1	0	0	0	0	5	128	3	2	4	9	0	99	0	0	0	0	1	0	1	1	0	0	70	1	0	0	138	0	0	0	0	0	0
1234	0	0	0	0	0	1	9	9	9	9	3	1	1	63	0	1	0	0	1	0	6	60	4	5	6	15	0	99	0	0	0	0	1	0	0	1	1	0	124	1	1	0	180	0	1	1	1	1	0
1235	0	0	0	0	0	0	9	9	9	9	2	2	0	71	0	1	0	1	1	1	7	209	4	4	6	14	0	99	0	0	0	0	1	0	0	0	0	0	121	1	1	0	114	0	0	0	0	0	0
1236	0	0	0	0	0	1	9	9	9	9	3	1	1	68	0	1	0	1	1	0	6	118	4	5	6	15	0	99	0	1	0	1	0	1	0	0	0	1	110	1	1	0	155	0	1	1	0	0	0
1237	1	1	2	2	0	0	4	4	0	6	4	1	1	57	0	1	0	0	0	0	5	47	4	5	6	15	0	0	0	0	0	0	1	0	0	1	0	1	138	1	1	0	105	0	0	0	0	0	0
1238	1	1	2	2	0	1	1	1	0	2	3	1	1	67	0	1	0	1	1	0	6	372	4	5	6	15	0	4	0	0	0	0	1	0	0	0	1	0	97	1	1	0	170	0	1	1	1	1	0
1239	0	0	0	0	0	1	9	9	9	9	3	2	0	65	0	1	0	1	1	0	6	97	4	5	6	15	0	99	0	0	0	0	1	0	0	1	0	0	117	1	1	0	174	0	1	1	1	1	0
1240	1	1	2	2	0	1	1	1	0	3	3	2	0	48	0	1	0	0	0	0	4	322	4	5	6	15	0	0	0	0	0	0	1	0	0	0	0	0	131	1	1	0	210	0	1	1	1	1	1
1241	1	1	3	3	1	1	1	1	0	2	1	2	0	84	0	1	0	1	1	1	8	54	4	1	4	9	0	20	0	0	0	0	1	0	1	1	1	1	376	1	1	0	110	0	0	0	0	0	0
1242	1	2	1	1	0	1	9	9	9	9	4	2	0	68	0	1	0	1	1	0	6	60	2	2	4	8	0	99	0	0	0	0	1	0	0	0	0	1	176	1	1	0	145	0	1	0	0	0	0
1243	1	1	2	2	0	0	4	4	0	6	2	1	1	62	0	1	0	0	1	0	6	170	4	5	6	15	0	0	0	0	0	0	1	0	0	0	0	0	105	1	1	0	153	0	1	1	0	0	0
1244	1	1	2	3	0	1	2	1	0	2	1	1	1	52	0	1	0	0	0	0	5	5	4	5	6	15	0	10	0	0	0	0	1	0	0	1	1	0	99	1	1	0	100	0	0	0	0	0	0
1245	1	2	1	1	0	1	9	9	9	9	3	1	1	49	0	1	0	0	0	0	4	86	4	5	6	15	0	99	0	0	0	0	1	0	0	1	0	0	130	1	1	0	190	0	1	1	1	1	0
1246	1	2	1	1	0	1	9	9	9	9	3	2	0	50	0	1	0	0	0	0	5	261	4	5	6	15	0	99	0	0	0	0	1	0	0	0	0	0	87	1	1	0	150	0	1	1	0	0	0
1247	1	1	2	2	0	1	1	2	1	3	4	1	1	62	0	1	0	0	1	0	6	336	4	5	6	15	0	5	0	0	0	0	1	0	1	1	1	0	178	1	1	0	180	0	1	1	1	1	0
1248	1	1	2	2	0	1	2	1	0	5	3	2	0	53	0	1	0	0	0	0	5	68	4	5	6	15	0	0	0	0	0	0	1	0	0	0	0	0	97	1	1	0	135	0	0	0	0	0	0
1249	0	0	0	0	0	0	9	9	9	9	4	1	1	50	0	1	0	0	0	0	5	289	4	5	6	15	0	99	1	1	0	1	0	0	0	0	0	0	132	1	1	0	98	0	0	0	0	0	0
1250	1	1	2	2	0	1	2	2	1	1	4	1	1	69	0	1	0	1	1	0	6	282	4	5	6	15	0	0	0	0	0	0	1	0	0	1	0	0	114	1	1	0	130	0	0	0	0	0	0
1251	1	1	2	2	0	1	2	1	0	3	3	1	1	62	0	1	0	0	1	0	6	21	4	5	6	15	0	3	0	0	0	0	1	0	0	0	0	0	150	1	1	0	160	0	1	1	1	0	0
1252	0	0	0	0	0	0	9	9	9	9	4	1	1	68	0	1	0	1	1	0	6	117	4	5	6	15	0	99	0	0	0	0	1	0	1	1	0	1	139	1	1	0	140	0	1	0	0	0	0
1253	1	1	2	2	0	1	4	4	0	6	3	2	0	65	0	1	0	1	1	0	6	185	4	5	6	15	0	2	0	0	0	0	1	0	0	1	0	0	107	1	1	0	134	0	0	0	0	0	0
1254	1	1	2	2	0	0	1	1	0	2	3	1	1	61	0	1	0	0	1	0	6	44	4	5	6	15	0	1	0	0	0	0	1	0	0	0	1	0	116	1	1	0	187	0	1	1	1	1	0
1255	1	1	2	2	0	1	4	4	0	6	3	2	0	51	0	1	0	0	0	0	5	138	4	5	6	15	0	4	0	0	0	0	1	0	0	0	0	0	95	1	1	0	153	0	1	1	0	0	0
1256	1	2	1	1	0	1	9	9	9	9	3	2	0	49	0	1	0	0	0	0	4	48	4	5	6	15	0	99	0	0	0	0	1	0	0	1	0	0	109	1	1	0	150	0	1	1	0	0	0
1257	1	2	1	1	0	0	9	9	9	9	4	1	1	73	0	1	0	1	1	1	7	218	2	2	4	8	0	99	0	0	0	0	1	0	0	0	0	0	198	1	1	0	142	0	1	0	0	0	0
1258	1	1	2	3	0	1	1	1	0	1	1	1	1	67	0	1	0	1	1	0	6	106	4	1	4	9	0	12	0	0	0	0	1	0	0	0	0	0	114	1	1	0	150	0	1	1	0	0	0
1259	1	1	2	2	0	0	1	1	0	5	2	2	0	73	0	1	0	1	1	1	7	52	4	5	6	15	0	1	0	0	0	0	1	0	0	0	0	0	126	1	1	0	159	0	1	1	0	0	0
1260	1	1	2	2	0	1	1	1	0	3	3	1	1	23	1	0	1	0	0	0	2	178	4	5	6	15	0	0	0	0	0	0	1	0	0	0	0	0	94	1	1	0	170	0	1	1	1	1	0
1261	1	2	1	1	0	1	9	9	9	9	3	1	1	41	0	0	1	0	0	0	4	10	3	5	5	13	0	99	0	0	0	0	1	0	0	0	0	0	126	1	1	0	140	0	1	0	0	0	0
1262	1	1	3	3	1	1	1	1	0	2	1	1	1	28	1	0	1	0	0	0	2	195	4	2	5	11	0	18	0	0	0	0	1	0	0	0	0	0	106	1	1	0	110	0	0	0	0	0	0
1263	0	0	0	0	0	1	9	9	9	9	4	2	0	44	0	0	1	0	0	0	4	198	4	5	6	15	0	99	0	0	0	0	1	0	0	0	0	0	87	1	1	0	161	0	1	1	1	0	0
1265	1	1	2	2	0	1	3	1	0	5	3	1	1	60	0	1	0	0	1	0	6	220	4	5	6	15	0	2	0	0	0	0	1	0	0	1	0	0	194	1	1	0	114	0	0	0	0	0	0
1266	1	1	2	3	1	1	1	1	0	2	4	1	1	65	0	1	0	1	1	0	6	64	2	2	4	8	0	21	0	0	0	0	1	0	1	1	1	1	228	1	1	0	90	0	0	0	0	0	0
1267	1	1	2	2	0	0	2	2	1	1	3	2	0	80	0	1	0	1	1	1	8	70	4	5	6	15	0	1	0	0	0	0	1	0	1	1	0	0	199	1	1	0	150	0	1	1	0	0	0
1269	1	1	2	2	0	1	1	2	1	3	4	1	1	44	0	0	1	0	0	0	4	153	4	5	6	15	0	0	0	0	0	0	1	0	0	0	0	0	123	1	1	0	128	0	0	0	0	0	0
1270	1	1	3	2	0	1	2	1	0	2	3	1	1	83	0	1	0	1	1	1	8	125	4	5	6	15	0	5	0	0	0	0	1	0	0	0	0	0	130	1	1	0	140	0	1	0	0	0	0
1271	1	1	3	3	0	1	1	1	0	1	2	1	1	57	0	1	0	0	0	0	5	7	4	3	6	13	0	5	0	0	0	0	1	0	1	0	0	0	134	1	1	0	172	0	1	1	1	1	0
1272	1	2	1	1	0	0	9	9	9	9	2	2	0	58	0	1	0	0	0	0	5	182	3	5	6	14	0	99	0	0	0	0	1	0	0	1	0	0	219	1	1	0	160	0	1	1	1	0	0
1273	1	1	2	2	0	1	2	2	1	4	4	1	1	52	0	1	0	0	0	0	5	328	4	5	6	15	0	8	0	0	0	0	1	0	0	0	0	0	155	1	1	0	140	0	1	0	0	0	0
1275	0	0	0	0	0	0	9	9	9	9	3	2	0	85	0	1	0	1	1	1	8	167	4	5	6	15	0	99	0	0	0	0	1	0	1	1	1	0	197	1	1	0	120	0	0	0	0	0	0
1276	1	1	3	2	0	0	4	4	0	6	4	2	0	71	0	1	0	1	1	1	7	138	4	5	6	15	0	3	0	0	0	0	1	0	0	1	0	0	123	1	1	0	180	0	1	1	1	1	0
1277	1	1	2	2	0	1	4	4	0	6	4	2	0	80	0	1	0	1	1	1	8	550	2	3	4	9	0	26	0	0	0	0	1	0	0	1	1	0	112	1	1	0	139	0	0	0	0	0	0
1279	0	0	0	0	0	1	9	9	9	9	3	1	1	49	0	1	0	0	0	0	4	94	4	5	6	15	0	99	0	0	0	0	1	0	0	0	0	0	100	1	1	0	136	0	0	0	0	0	0
1280	1	1	2	2	0	1	1	1	0	1	3	1	1	87	0	1	0	1	1	1	8	58	4	5	6	15	0	1	0	0	0	0	1	0	0	1	1	1	99	1	1	0	180	0	1	1	1	1	0
1281	0	0	0	0	0	0	9	9	9	9	3	2	0	49	0	1	0	0	0	0	4	291	4	5	6	15	0	99	0	0	0	0	1	0	0	0	0	0	112	1	1	0	155	0	1	1	0	0	0
1282	0	0	0	0	0	0	9	9	9	9	4	1	1	65	0	1	0	1	1	0	6	447	2	2	4	8	0	99	0	0	0	0	1	0	1	1	0	0	232	1	1	0	186	0	1	1	1	1	0
1283	1	1	2	3	0	0	1	1	0	1	1	2	0	81	0	1	0	1	1	1	8	236	3	1	5	9	0	21	0	0	0	0	1	0	1	1	0	0	154	1	1	0	217	0	1	1	1	1	1
1284	0	0	0	0	0	0	9	9	9	9	2	2	0	74	0	1	0	1	1	1	7	118	3	4	5	12	0	99	0	0	0	0	1	0	0	0	0	0	139	1	1	0	140	0	1	0	0	0	0
1285	1	1	3	2	0	1	1	2	1	1	4	1	1	78	0	1	0	1	1	1	7	43	4	5	6	15	0	5	0	0	0	0	1	0	0	0	0	0	235	1	1	0	180	0	1	1	1	1	0
1286	1	1	2	3	0	1	2	1	0	2	1	2	0	62	0	1	0	0	1	0	6	495	3	4	4	11	0	16	0	0	0	0	1	0	1	0	1	0	232	1	1	0	133	0	0	0	0	0	0
1287	1	2	1	1	0	1	9	9	9	9	4	1	1	67	0	1	0	1	1	0	6	190	3	4	5	12	0	99	0	0	0	0	1	0	1	0	1	0	168	1	1	0	100	0	0	0	0	0	0
1288	1	2	1	1	0	1	9	9	9	9	4	2	0	58	0	1	0	0	0	0	5	53	1	1	1	3	1	99	0	0	0	0	1	0	0	1	1	0	223	1	1	0	153	0	1	1	0	0	0
1290	1	1	3	3	1	1	2	1	0	1	3	1	1	68	0	1	0	1	1	0	6	584	4	5	6	15	0	13	0	0	0	0	1	0	0	1	0	0	143	1	1	0	180	0	1	1	1	1	0
1291	1	1	3	3	1	1	3	2	1	2	3	1	1	79	0	1	0	1	1	1	7	158	3	4	5	12	0	10	0	0	0	0	1	0	0	0	0	0	127	1	1	0	160	0	1	1	1	0	0
1292	1	2	1	1	0	1	9	9	9	9	3	1	1	74	0	1	0	1	1	1	7	120	4	5	6	15	0	99	0	0	0	0	1	0	0	1	0	0	119	1	1	0	179	0	1	1	1	1	0
1293	1	1	2	2	0	1	4	4	0	6	3	1	1	74	0	1	0	1	1	1	7	72	4	5	6	15	0	3	0	0	0	0	1	0	0	1	1	0	119	1	1	0	130	0	0	0	0	0	0
1294	1	2	1	1	0	1	9	9	9	9	2	1	1	63	0	1	0	0	1	0	6	93	3	4	4	11	0	99	0	0	0	0	1	0	1	1	0	1	163	1	1	0	140	0	1	0	0	0	0
1295	1	1	2	2	0	1	4	4	0	6	4	1	1	60	0	1	0	0	1	0	6	230	4	5	6	15	0	1	0	0	0	0	1	0	0	0	0	0	93	1	1	0	160	0	1	1	1	0	0
1296	1	1	3	3	1	1	1	1	0	1	1	2	0	71	0	1	0	1	1	1	7	29	4	4	5	13	0	24	0	0	0	0	1	0	1	1	0	0	295	1	1	0	186	0	1	1	1	1	0
1297	1	2	1	1	0	1	9	9	9	9	3	1	1	34	1	0	1	0	0	0	3	72	3	4	6	13	0	99	0	0	0	0	1	0	0	1	0	0	97	1	1	0	200	0	1	1	1	1	1
1298	1	1	2	2	0	1	2	1	0	4	3	1	1	57	0	1	0	0	0	0	5	108	4	5	6	15	0	5	0	0	0	0	1	0	0	0	0	0	117	1	1	0	160	0	1	1	1	0	0
1299	1	2	1	1	0	1	9	9	9	9	4	2	0	43	0	0	1	0	0	0	4	271	4	5	6	15	0	99	0	0	0	0	1	0	0	1	0	0	193	1	1	0	149	0	1	0	0	0	0
1300	1	2	1	1	0	1	9	9	9	9	4	1	1	51	0	1	0	0	0	0	5	427	2	1	4	7	0	99	0	0	0	0	1	0	0	0	0	0	145	1	1	0	300	0	1	1	1	1	1
1301	1	1	2	2	0	0	4	4	0	6	3	2	0	71	0	1	0	1	1	1	7	152	4	5	6	15	0	1	0	0	0	0	1	0	0	1	0	0	109	1	1	0	161	0	1	1	1	0	0
1302	1	2	1	1	0	1	9	9	9	9	4	2	0	66	0	1	0	1	1	0	6	74	3	4	4	11	0	99	0	0	0	0	1	0	0	0	0	0	178	1	1	0	180	0	1	1	1	1	0
1303	1	1	2	2	0	1	4	4	0	6	3	2	0	45	0	0	1	0	0	0	4	24	4	5	6	15	0	1	0	0	0	0	1	0	0	0	0	1	114	1	1	0	145	0	1	0	0	0	0
1305	1	1	2	2	0	0	4	4	0	6	3	2	0	55	0	1	0	0	0	0	5	99	4	5	6	15	0	2	0	0	0	0	1	0	0	1	0	0	139	1	1	0	158	0	1	1	0	0	0
1306	1	2	1	1	0	0	9	9	9	9	2	2	0	74	0	1	0	1	1	1	7	279	3	3	5	11	0	99	0	0	0	0	1	0	1	0	0	1	91	1	1	0	150	0	1	1	0	0	0
1307	1	1	2	2	0	1	1	2	1	3	4	1	1	72	0	1	0	1	1	1	7	65	4	5	6	15	0	3	0	0	0	0	1	0	0	1	0	0	114	1	1	0	160	0	1	1	1	0	0
1308	1	1	3	3	1	1	2	2	1	5	4	1	1	30	1	0	1	0	0	0	3	98	4	5	6	15	0	7	0	0	0	0	1	0	0	1	0	0	109	1	1	0	160	0	1	1	1	0	0
1309	1	1	2	2	0	1	4	4	0	6	3	1	1	40	1	0	1	0	0	0	4	50	4	5	6	15	0	1	0	0	0	0	1	0	0	0	0	0	103	1	1	0	147	0	1	0	0	0	0
1310	1	1	3	3	1	1	1	1	0	2	2	2	0	77	0	1	0	1	1	1	7	74	4	2	5	11	0	19	0	0	0	0	1	0	0	0	0	0	137	1	1	0	140	0	1	0	0	0	0
1311	1	1	2	2	0	1	3	2	1	5	4	1	1	53	0	1	0	0	0	0	5	40	4	5	6	15	0	8	0	0	0	0	1	0	1	0	0	0	319	1	1	0	150	0	1	1	0	0	0
1312	1	1	2	2	0	1	1	1	0	1	3	1	1	70	0	1	0	1	1	0	7	284	4	5	6	15	0	3	0	0	0	0	1	0	1	0	0	0	297	1	1	0	180	0	1	1	1	1	0
1313	1	1	2	2	0	1	2	2	1	3	3	1	1	74	0	1	0	1	1	1	7	273	4	5	6	15	0	4	0	0	0	0	1	0	0	0	0	0	105	1	1	0	130	0	0	0	0	0	0
1314	1	2	1	1	0	1	9	9	9	9	3	1	1	48	0	1	0	0	0	0	4	269	4	5	6	15	0	99	0	0	0	0	1	0	0	0	0	0	198	1	1	0	210	0	1	1	1	1	1
1315	1	1	2	2	0	1	1	1	0	5	3	1	1	70	0	1	0	1	1	0	7	67	4	3	5	12	0	9	0	0	0	0	1	0	1	1	1	0	211	1	1	0	217	0	1	1	1	1	1
1316	1	1	2	2	0	0	1	1	0	1	2	1	1	68	0	1	0	1	1	0	6	138	4	4	6	14	0	1	0	0	0	0	1	0	0	1	0	0	108	1	1	0	143	0	1	0	0	0	0
1317	1	2	1	1	0	1	9	9	9	9	3	1	1	41	0	0	1	0	0	0	4	195	4	5	6	15	0	99	0	0	0	0	1	0	0	0	0	0	99	1	1	0	160	0	1	1	1	0	0
1318	1	1	2	2	0	1	1	1	0	2	3	1	1	66	0	1	0	1	1	0	6	118	4	5	6	15	0	1	0	0	0	0	1	0	1	1	1	0	236	1	1	0	150	0	1	1	0	0	0
1319	1	2	1	1	0	1	9	9	9	9	3	1	1	53	0	1	0	0	0	0	5	287	4	5	6	15	0	99	0	0	0	0	1	0	0	0	0	0	104	1	1	0	167	0	1	1	1	0	0
1320	0	0	0	0	0	0	9	9	9	9	2	1	1	70	0	1	0	1	1	0	7	5	4	4	5	13	0	99	0	0	0	0	1	0	1	1	1	0	296	1	1	0	161	0	1	1	1	0	0
1321	1	1	2	2	0	1	2	1	0	1	2	1	1	65	0	1	0	1	1	0	6	589	4	5	6	15	0	9	0	0	0	0	1	0	0	1	0	0	141	1	1	0	160	0	1	1	1	0	0
1322	1	1	2	2	0	1	1	1	0	1	2	1	1	49	0	1	0	0	0	0	4	52	4	4	5	13	0	10	0	0	0	0	1	0	0	1	0	0	172	1	1	0	120	0	0	0	0	0	0
1323	1	1	2	3	0	0	1	3	1	1	4	1	1	72	0	1	0	1	1	1	7	37	4	2	4	10	0	13	0	0	0	0	1	0	0	1	0	1	177	1	1	0	138	0	0	0	0	0	0
1324	0	0	0	0	0	0	9	9	9	9	4	2	0	55	0	1	0	0	0	0	5	236	2	2	5	9	0	99	0	0	0	0	1	1	0	0	0	0	106	1	1	0	124	0	0	0	0	0	0
1325	1	1	3	2	0	1	2	1	0	5	3	2	0	32	1	0	1	0	0	0	3	80	4	5	6	15	0	6	0	0	0	0	1	0	0	0	0	0	90	1	1	0	130	0	0	0	0	0	0
1326	1	2	1	1	0	1	9	9	9	9	3	1	1	51	0	1	0	0	0	0	5	92	3	4	5	12	0	99	0	0	0	0	1	0	0	1	0	0	114	1	1	0	220	0	1	1	1	1	1
1327	1	1	3	2	0	1	4	4	0	6	3	1	1	53	0	1	0	0	0	0	5	126	4	4	6	14	0	11	0	0	0	0	1	0	0	1	1	0	91	1	1	0	131	0	0	0	0	0	0
1328	1	1	3	3	0	1	2	1	0	2	1	1	1	79	0	1	0	1	1	1	7	468	3	5	6	14	0	15	0	0	0	0	1	0	0	0	0	0	108	1	1	0	140	0	1	0	0	0	0
1329	1	1	3	2	0	1	2	2	1	1	4	1	1	57	0	1	0	0	0	0	5	114	4	5	6	15	0	10	0	0	0	0	1	0	0	1	0	0	117	1	1	0	160	0	1	1	1	0	0
1330	1	1	3	3	1	1	2	1	0	5	1	2	0	67	0	1	0	1	1	0	6	46	4	4	5	13	0	17	0	0	0	0	1	0	0	1	0	0	132	1	1	0	160	0	1	1	1	0	0
1331	0	0	0	0	0	1	9	9	9	9	4	2	0	72	0	1	0	1	1	1	7	458	4	5	6	15	0	99	0	0	0	0	1	0	1	1	0	0	243	1	1	0	142	0	1	0	0	0	0
1332	1	1	3	3	0	1	2	1	0	2	2	1	1	67	0	1	0	1	1	0	6	31	4	5	6	15	0	19	0	0	0	0	1	0	0	1	0	0	120	1	1	0	160	0	1	1	1	0	0
1333	1	2	1	1	0	1	9	9	9	9	3	2	0	33	1	0	1	0	0	0	3	121	4	5	6	15	0	99	0	0	0	0	1	0	0	0	0	1	112	1	1	0	166	0	1	1	1	0	0
1334	1	1	3	3	0	1	1	1	0	2	1	2	0	85	0	1	0	1	1	1	8	100	4	2	5	11	0	19	0	0	0	0	1	0	1	1	1	0	226	1	1	0	180	0	1	1	1	1	0
1335	1	2	1	1	0	0	9	9	9	9	4	1	1	54	0	1	0	0	0	0	5	84	1	1	5	7	0	99	0	0	0	0	1	0	0	0	0	0	141	1	1	0	170	0	1	1	1	1	0
1336	1	1	2	2	0	0	2	2	1	4	4	1	1	31	1	0	1	0	0	0	3	203	4	5	6	15	0	0	0	0	0	0	1	0	0	0	0	0	110	1	1	0	150	0	1	1	0	0	0
1337	0	0	0	0	0	1	9	9	9	9	3	2	0	63	0	1	0	0	1	0	6	107	4	5	6	15	0	99	0	0	0	0	1	0	0	0	0	0	166	1	1	0	160	0	1	1	1	0	0
1338	0	0	0	0	0	1	9	9	9	9	4	2	0	52	0	1	0	0	0	0	5	120	4	5	6	15	0	99	0	0	0	0	1	1	0	0	0	0	105	1	1	0	180	0	1	1	1	1	0
1339	1	1	2	2	0	1	2	1	0	2	3	1	1	77	0	1	0	1	1	1	7	421	4	5	6	15	0	3	0	0	0	0	1	0	0	0	0	0	105	1	1	0	170	0	1	1	1	1	0
1340	1	1	3	3	0	1	2	1	0	2	2	2	0	80	0	1	0	1	1	1	8	78	3	4	5	12	0	17	0	0	0	0	1	0	0	1	0	0	170	1	1	0	130	0	0	0	0	0	0
1341	0	0	0	0	0	0	9	9	9	9	4	2	0	65	0	1	0	1	1	0	6	46	3	5	6	14	0	99	0	0	0	0	1	0	0	1	0	0	124	1	1	0	91	0	0	0	0	0	0
1342	1	2	1	1	0	0	9	9	9	9	4	2	0	80	0	1	0	1	1	1	8	73	1	1	4	6	0	99	0	0	0	0	1	0	1	1	0	0	241	1	1	0	210	0	1	1	1	1	1
1343	1	1	2	2	0	1	4	4	0	6	4	2	0	67	0	1	0	1	1	0	6	676	4	5	6	15	0	5	0	0	0	0	1	0	0	0	0	1	125	1	1	0	127	0	0	0	0	0	0
1344	1	2	1	1	0	1	9	9	9	9	3	2	0	78	0	1	0	1	1	1	7	46	4	5	5	14	0	99	0	0	0	0	1	0	0	1	0	0	93	1	1	0	180	0	1	1	1	1	0
1345	1	1	2	2	0	1	4	4	0	6	4	2	0	70	0	1	0	1	1	0	7	148	4	5	6	15	0	0	0	0	0	0	1	0	1	1	1	1	228	1	1	0	175	0	1	1	1	1	0
1346	1	1	2	2	0	1	2	2	1	3	3	1	1	69	0	1	0	1	1	0	6	542	4	5	6	15	0	5	0	0	0	0	1	0	0	1	0	0	106	1	1	0	180	0	1	1	1	1	0
1347	1	2	1	1	0	1	9	9	9	9	4	2	0	71	0	1	0	1	1	1	7	217	4	5	6	15	0	99	0	0	0	0	1	0	0	1	0	0	120	1	1	0	131	0	0	0	0	0	0
1348	1	1	2	2	0	1	1	1	0	3	3	1	1	48	0	1	0	0	0	0	4	215	4	5	6	15	0	2	0	0	0	0	1	0	0	0	0	0	112	1	1	0	170	0	1	1	1	1	0
1349	1	1	2	2	0	1	4	4	0	6	3	1	1	60	0	1	0	0	1	0	6	175	4	5	6	15	0	3	0	0	0	0	1	0	0	1	0	1	125	1	1	0	149	0	1	0	0	0	0
1350	1	1	3	3	1	1	1	1	0	2	2	1	1	74	0	1	0	1	1	1	7	173	4	2	5	11	0	19	0	0	0	0	1	0	0	0	1	0	127	1	1	0	120	0	0	0	0	0	0
1351	1	2	1	1	0	1	9	9	9	9	3	2	0	84	0	1	0	1	1	1	8	85	3	4	6	13	0	99	0	0	0	0	1	0	1	1	0	0	262	1	1	0	160	0	1	1	1	0	0
1352	1	1	2	2	0	1	1	2	1	3	3	1	1	58	0	1	0	0	0	0	5	485	4	5	6	15	0	6	0	0	0	0	1	0	0	1	0	0	127	1	1	0	170	0	1	1	1	1	0
1353	1	1	2	2	0	1	4	4	0	6	3	1	1	74	0	1	0	1	1	1	7	104	4	5	6	15	0	4	0	0	0	0	1	0	1	1	1	1	207	1	1	0	140	0	1	0	0	0	0
1354	1	1	2	3	0	1	2	2	1	1	4	1	1	67	0	1	0	1	1	0	6	594	4	5	6	15	0	6	0	0	0	0	1	0	0	0	0	0	183	1	1	0	150	0	1	1	0	0	0
1355	0	0	0	0	0	0	9	9	9	9	4	2	0	72	0	1	0	1	1	1	7	247	2	2	4	8	0	99	0	1	0	1	0	0	0	1	0	1	113	1	1	0	130	0	0	0	0	0	0
1356	1	1	2	2	0	1	1	1	0	1	3	1	1	68	0	1	0	1	1	0	6	198	4	5	6	15	0	4	0	0	0	0	1	0	1	1	0	1	115	1	1	0	131	0	0	0	0	0	0
1357	1	2	1	1	0	1	9	9	9	9	4	2	0	71	0	1	0	1	1	1	7	32	4	5	6	15	0	99	0	0	0	0	1	0	0	1	0	0	138	1	1	0	180	0	1	1	1	1	0
1358	0	0	0	0	0	0	9	9	9	9	4	1	1	57	0	1	0	0	0	0	5	75	4	5	6	15	0	99	0	0	0	0	1	0	0	0	0	0	167	1	1	0	164	0	1	1	1	0	0
1359	1	1	2	2	0	0	4	4	0	6	4	2	0	66	0	1	0	1	1	0	6	304	4	5	6	15	0	0	0	0	0	0	1	0	0	0	0	1	76	1	0	0	140	0	1	0	0	0	0
1360	1	1	2	2	0	0	4	4	0	6	3	1	1	73	0	1	0	1	1	1	7	702	4	5	6	15	0	3	0	0	0	0	1	0	0	0	0	1	147	1	1	0	174	0	1	1	1	1	0
1361	1	2	1	1	0	1	9	9	9	9	3	2	0	59	0	1	0	0	0	0	5	37	3	5	6	14	0	99	0	0	0	0	1	0	0	1	0	0	121	1	1	0	134	0	0	0	0	0	0
1362	1	2	1	1	0	1	9	9	9	9	3	2	0	89	0	1	0	1	1	1	8	915	4	5	6	15	0	99	0	0	0	0	1	0	0	1	0	0	132	1	1	0	160	0	1	1	1	0	0
1363	1	1	2	2	0	1	1	1	0	2	4	2	0	82	0	1	0	1	1	1	8	245	4	5	6	15	0	2	0	0	0	0	1	0	0	1	0	0	116	1	1	0	180	0	1	1	1	1	0
1364	1	1	2	3	0	1	2	1	0	2	1	2	0	43	0	0	1	0	0	0	4	286	4	4	5	13	0	18	0	0	0	0	1	0	0	0	1	0	100	1	1	0	110	0	0	0	0	0	0
1365	1	2	1	1	0	1	9	9	9	9	4	2	0	69	0	1	0	1	1	0	6	210	4	5	6	15	0	99	0	0	0	0	1	0	0	0	0	0	118	1	1	0	160	0	1	1	1	0	0
1366	1	1	2	2	0	1	3	3	1	5	1	2	0	83	0	1	0	1	1	1	8	101	4	4	5	13	0	14	0	0	0	0	1	0	1	1	0	0	210	1	1	0	140	0	1	0	0	0	0
1367	1	2	1	1	0	1	9	9	9	9	3	2	0	64	0	1	0	0	1	0	6	107	4	5	6	15	0	99	0	0	0	0	1	0	1	1	0	0	88	1	1	0	180	0	1	1	1	1	0
1368	1	2	1	1	0	1	9	9	9	9	4	1	1	53	0	1	0	0	0	0	5	39	4	5	6	15	0	99	0	0	0	0	1	0	0	0	0	0	144	1	1	0	180	0	1	1	1	1	0
1369	0	0	0	0	0	0	9	9	9	9	4	2	0	31	1	0	1	0	0	0	3	469	1	1	1	3	1	99	0	0	0	0	1	1	0	0	0	0	86	1	1	0	108	0	0	0	0	0	0
1370	0	0	0	0	0	1	9	9	9	9	3	1	1	63	0	1	0	0	1	0	6	107	4	5	6	15	0	99	0	0	0	0	1	0	1	1	1	0	59	0	0	1	140	0	1	0	0	0	0
1371	1	2	1	1	0	1	9	9	9	9	3	1	1	78	0	1	0	1	1	1	7	30	4	5	6	15	0	99	0	0	0	0	1	0	0	0	1	0	122	1	1	0	150	0	1	1	0	0	0
1372	0	0	0	0	0	1	9	9	9	9	4	1	1	81	0	1	0	1	1	1	8	124	3	4	5	12	0	99	0	0	0	0	1	0	0	0	0	0	83	1	1	0	72	1	0	0	0	0	0
1373	1	1	2	2	0	1	2	2	1	3	3	1	1	65	0	1	0	1	1	0	6	22	4	5	6	15	0	2	0	0	0	0	1	0	1	0	0	0	123	1	1	0	162	0	1	1	1	0	0
1374	1	1	2	3	0	1	2	1	0	2	2	1	1	70	0	1	0	1	1	0	7	354	3	4	5	12	0	12	0	0	0	0	1	0	1	0	0	0	231	1	1	0	132	0	0	0	0	0	0
1375	1	1	2	2	0	1	3	2	1	5	4	1	1	55	0	1	0	0	0	0	5	719	3	4	5	12	0	17	0	0	0	0	1	0	0	1	0	0	167	1	1	0	180	0	1	1	1	1	0
1376	1	2	1	1	0	0	9	9	9	9	4	1	1	40	1	0	1	0	0	0	4	269	1	1	4	6	0	99	0	0	0	0	1	0	0	0	0	0	242	1	1	0	230	0	1	1	1	1	1
1377	0	0	0	0	0	0	9	9	9	9	4	2	0	80	0	1	0	1	1	1	8	756	2	2	4	8	0	99	0	0	0	0	1	0	1	0	0	0	161	1	1	0	140	0	1	0	0	0	0
1378	1	1	2	3	0	1	2	1	0	2	1	2	0	80	0	1	0	1	1	1	8	547	3	4	5	12	0	17	0	0	0	0	1	0	0	0	1	0	126	1	1	0	140	0	1	0	0	0	0
1379	1	1	2	2	0	1	4	4	0	6	3	1	1	85	0	1	0	1	1	1	8	245	4	5	6	15	0	2	0	0	0	0	1	0	0	0	0	0	130	1	1	0	155	0	1	1	0	0	0
1380	1	1	3	3	1	1	1	1	0	1	3	1	1	64	0	1	0	0	1	0	6	180	4	4	5	13	0	9	0	0	0	0	1	0	1	1	1	0	259	1	1	0	100	0	0	0	0	0	0
1381	1	1	2	2	0	0	4	4	0	6	2	1	1	73	0	1	0	1	1	1	7	268	4	5	6	15	0	0	0	0	0	0	1	0	0	0	0	0	113	1	1	0	160	0	1	1	1	0	0
1382	0	0	0	0	0	0	9	9	9	9	4	1	1	76	0	1	0	1	1	1	7	62	1	1	1	3	1	99	0	0	0	0	1	0	1	1	0	1	146	1	1	0	87	1	0	0	0	0	0
1383	0	0	0	0	0	1	9	9	9	9	4	1	1	18	1	0	1	0	0	0	1	96	4	5	6	15	0	99	0	0	0	0	1	0	0	0	0	0	96	1	1	0	101	0	0	0	0	0	0
1384	0	0	0	0	0	0	9	9	9	9	2	2	0	72	0	1	0	1	1	1	7	68	3	4	5	12	0	99	0	0	0	0	1	0	0	1	0	0	103	1	1	0	150	0	1	1	0	0	0
1385	1	2	1	1	0	1	9	9	9	9	3	1	1	29	1	0	1	0	0	0	2	12	4	5	6	15	0	99	0	0	0	0	1	0	0	1	0	0	110	1	1	0	204	0	1	1	1	1	1
1386	1	1	2	2	0	1	4	4	0	6	3	2	0	52	0	1	0	0	0	0	5	114	4	5	6	15	0	2	0	0	0	0	1	0	0	1	1	0	118	1	1	0	128	0	0	0	0	0	0
1387	1	1	3	3	1	0	3	1	0	4	1	2	0	78	0	1	0	1	1	1	7	108	4	4	5	13	0	20	0	0	0	0	1	0	0	1	0	0	120	1	1	0	200	0	1	1	1	1	1
1389	1	2	1	1	0	0	9	9	9	9	4	2	0	75	0	1	0	1	1	1	7	180	4	3	6	13	0	99	0	0	0	0	1	0	0	1	0	0	124	1	1	0	112	0	0	0	0	0	0
1390	1	1	2	2	0	1	4	4	0	6	4	1	1	45	0	0	1	0	0	0	4	37	4	5	6	15	0	0	0	0	0	0	1	0	0	0	1	0	118	1	1	0	135	0	0	0	0	0	0
1391	1	1	2	2	0	1	1	1	0	3	3	1	1	80	0	1	0	1	1	1	8	301	4	5	6	15	0	1	0	0	0	0	1	0	0	1	0	0	128	1	1	0	160	0	1	1	1	0	0
1392	0	0	0	0	0	1	9	9	9	9	4	2	0	56	0	1	0	0	0	0	5	43	4	5	6	15	0	99	0	0	0	0	1	0	0	0	0	0	149	1	1	0	130	0	0	0	0	0	0
1393	1	1	2	2	0	1	1	1	0	2	2	1	1	80	0	1	0	1	1	1	8	138	4	3	5	12	0	10	0	0	0	0	1	0	1	1	1	0	122	1	1	0	160	0	1	1	1	0	0
1394	1	1	3	2	0	0	1	2	1	2	4	1	1	42	0	0	1	0	0	0	4	30	3	4	5	12	0	7	0	0	0	0	1	0	0	0	0	0	99	1	1	0	128	0	0	0	0	0	0
1395	0	0	0	0	0	0	9	9	9	9	4	1	1	50	0	1	0	0	0	0	5	40	3	4	5	12	0	99	0	1	0	1	0	0	0	0	0	0	125	1	1	0	100	0	0	0	0	0	0
1396	0	0	0	0	0	0	9	9	9	9	4	1	1	47	0	1	0	0	0	0	4	32	4	5	6	15	0	99	0	0	0	0	1	1	0	0	0	0	105	1	1	0	130	0	0	0	0	0	0
1397	1	1	3	3	0	1	2	1	0	1	1	1	1	87	0	1	0	1	1	1	8	212	4	2	4	10	0	21	0	0	0	0	1	0	0	1	0	0	131	1	1	0	191	0	1	1	1	1	0
1398	1	1	2	2	0	1	1	1	0	1	2	1	1	81	0	1	0	1	1	1	8	38	4	5	6	15	0	1	0	0	0	0	1	0	0	1	0	1	95	1	1	0	161	0	1	1	1	0	0
1399	1	1	2	2	0	0	2	2	1	1	4	1	1	53	0	1	0	0	0	0	5	99	4	5	6	15	0	1	0	0	0	0	1	0	1	1	1	0	196	1	1	0	152	0	1	1	0	0	0
1400	0	0	0	0	0	0	9	9	9	9	2	2	0	81	0	1	0	1	1	1	8	25	3	2	4	9	0	99	0	0	0	0	1	0	1	1	0	0	213	1	1	0	129	0	0	0	0	0	0
1401	1	1	2	2	0	1	2	2	1	3	4	1	1	34	1	0	1	0	0	0	3	43	4	5	6	15	0	1	0	0	0	0	1	0	0	0	0	0	136	1	1	0	150	0	1	1	0	0	0
1402	1	1	2	2	0	1	2	1	0	2	2	1	1	53	0	1	0	0	0	0	5	77	4	5	6	15	0	1	0	0	0	0	1	0	1	1	1	1	275	1	1	0	120	0	0	0	0	0	0
1403	1	2	1	1	0	1	9	9	9	9	4	1	1	57	0	1	0	0	0	0	5	240	1	1	4	6	0	99	0	0	0	0	1	0	0	0	0	0	125	1	1	0	150	0	1	1	0	0	0
1405	0	0	0	0	0	1	9	9	9	9	2	2	0	77	0	1	0	1	1	1	7	6	2	2	4	8	0	99	0	0	0	0	1	0	0	0	0	0	206	1	1	0	163	0	1	1	1	0	0
1406	1	1	2	2	0	1	1	1	0	3	3	1	1	44	0	0	1	0	0	0	4	60	4	5	6	15	0	2	0	0	0	0	1	0	1	1	0	0	287	1	1	0	141	0	1	0	0	0	0
1407	1	1	2	2	0	0	1	1	0	4	2	1	1	72	0	1	0	1	1	1	7	244	4	3	4	11	0	8	0	0	0	0	1	0	0	0	0	0	30	0	0	1	142	0	1	0	0	0	0
1408	0	0	0	0	0	0	9	9	9	9	4	1	1	81	0	1	0	1	1	1	8	1084	1	2	4	7	0	99	0	0	0	0	1	0	0	1	0	1	86	1	1	0	104	0	0	0	0	0	0
1409	1	1	2	3	1	1	3	2	1	1	4	1	1	73	0	1	0	1	1	1	7	541	1	2	2	5	1	30	0	0	0	0	1	0	0	1	0	1	254	1	1	0	110	0	0	0	0	0	0
1410	1	1	3	3	1	1	2	2	1	1	4	1	1	61	0	1	0	0	1	0	6	34	4	5	6	15	0	4	0	0	0	0	1	0	0	0	0	0	132	1	1	0	209	0	1	1	1	1	1
1411	0	0	0	0	0	0	9	9	9	9	2	1	1	55	0	1	0	0	0	0	5	93	1	2	4	7	0	99	0	0	0	0	1	0	0	0	0	0	179	1	1	0	182	0	1	1	1	1	0
1412	1	1	2	3	0	1	1	1	0	5	1	1	1	56	0	1	0	0	0	0	5	45	4	4	6	14	0	15	1	1	0	1	0	0	0	1	0	0	119	1	1	0	168	0	1	1	1	0	0
1413	1	1	3	2	0	1	2	1	0	1	3	1	1	53	0	1	0	0	0	0	5	60	4	5	6	15	0	2	0	0	0	0	1	0	0	0	0	0	100	1	1	0	168	0	1	1	1	0	0
1414	0	0	0	0	0	1	9	9	9	9	2	2	0	73	0	1	0	1	1	1	7	366	4	4	5	13	0	3	0	1	0	1	0	0	1	1	0	1	178	1	1	0	150	0	1	1	0	0	0
1415	0	0	0	0	0	1	9	9	9	9	4	2	0	75	0	1	0	1	1	1	7	33	2	3	5	10	0	99	0	0	0	0	1	1	0	0	1	0	115	1	1	0	149	0	1	0	0	0	0
1416	1	1	2	2	0	1	2	2	1	3	4	1	1	53	0	1	0	0	0	0	5	90	4	5	6	15	0	3	0	0	0	0	1	0	1	1	0	0	300	1	1	0	200	0	1	1	1	1	1
1417	0	0	0	0	0	1	9	9	9	9	4	2	0	77	0	1	0	1	1	1	7	187	1	1	4	6	0	99	0	0	0	0	1	0	1	0	0	0	180	1	1	0	150	0	1	1	0	0	0
1418	1	1	2	2	0	1	1	1	0	1	2	1	1	76	0	1	0	1	1	1	7	30	4	5	6	15	0	2	0	0	0	0	1	0	0	0	0	1	90	1	1	0	130	0	0	0	0	0	0
1419	1	1	2	2	0	1	2	1	0	3	3	1	1	72	0	1	0	1	1	1	7	127	4	5	6	15	0	4	0	0	0	0	1	0	0	1	0	0	135	1	1	0	130	0	0	0	0	0	0
1421	1	1	2	2	0	0	4	4	0	6	4	1	1	49	0	1	0	0	0	0	4	97	4	5	6	15	0	1	0	0	0	0	1	0	0	0	0	0	143	1	1	0	114	0	0	0	0	0	0
1422	1	2	1	1	0	0	9	9	9	9	4	2	0	68	0	1	0	1	1	0	6	32	2	3	5	10	0	99	0	0	0	0	1	0	0	1	1	1	139	1	1	0	147	0	1	0	0	0	0
1423	1	2	1	1	0	1	9	9	9	9	3	1	1	69	0	1	0	1	1	0	6	30	4	5	6	15	0	99	0	0	0	0	1	0	1	1	0	0	222	1	1	0	160	0	1	1	1	0	0
1424	0	0	0	0	0	1	9	9	9	9	2	1	1	52	0	1	0	0	0	0	5	29	4	5	6	15	0	99	0	0	0	0	1	0	1	0	0	0	44	0	0	1	132	0	0	0	0	0	0
1425	1	1	3	2	0	1	1	2	1	1	4	1	1	80	0	1	0	1	1	1	8	87	4	5	6	15	0	10	0	0	0	0	1	0	0	1	0	1	115	1	1	0	150	0	1	1	0	0	0
1426	1	1	2	2	0	0	1	2	1	3	4	1	1	64	0	1	0	0	1	0	6	276	4	5	6	15	0	1	0	0	0	0	1	0	0	0	0	0	104	1	1	0	144	0	1	0	0	0	0
1427	1	1	3	2	0	1	2	2	1	5	4	2	0	74	0	1	0	1	1	1	7	140	4	5	6	15	0	4	0	0	0	0	1	0	0	0	0	0	116	1	1	0	150	0	1	1	0	0	0
1428	0	0	0	0	0	0	9	9	9	9	4	1	1	71	0	1	0	1	1	1	7	60	4	4	5	13	0	0	0	0	0	0	1	0	1	1	0	0	152	1	1	0	180	0	1	1	1	1	0
1429	1	1	2	2	0	1	4	4	0	6	3	2	0	47	0	1	0	0	0	0	4	61	4	5	6	15	0	0	0	0	0	0	1	0	0	0	0	0	120	1	1	0	150	0	1	1	0	0	0
1430	1	1	2	3	1	1	2	1	0	2	1	2	0	71	0	1	0	1	1	1	7	57	4	5	6	15	0	16	0	0	0	0	1	0	1	0	1	1	232	1	1	0	104	0	0	0	0	0	0
1431	1	1	2	2	0	1	1	1	0	3	3	1	1	60	0	1	0	0	1	0	6	61	4	5	6	15	0	3	0	0	0	0	1	0	0	0	0	0	165	1	1	0	110	0	0	0	0	0	0
1432	1	1	2	2	0	1	1	1	0	1	2	1	1	77	0	1	0	1	1	1	7	287	4	5	6	15	0	0	0	0	0	0	1	0	0	1	0	1	95	1	1	0	158	0	1	1	0	0	0
1433	0	0	0	0	0	0	9	9	9	9	4	1	1	74	0	1	0	1	1	1	7	186	1	2	4	7	0	99	0	0	0	0	1	0	0	1	0	0	147	1	1	0	100	0	0	0	0	0	0
1434	1	2	1	1	0	0	9	9	9	9	4	2	0	64	0	1	0	0	1	0	6	110	3	4	5	12	0	99	0	0	0	0	1	0	0	1	0	0	180	1	1	0	180	0	1	1	1	1	0
1435	1	1	2	2	0	0	3	2	1	2	4	2	0	43	0	0	1	0	0	0	4	96	4	5	6	15	0	0	0	0	0	0	1	0	0	0	0	0	133	1	1	0	156	0	1	1	0	0	0
1436	1	1	2	2	0	1	1	1	0	2	2	1	1	78	0	1	0	1	1	1	7	202	4	5	6	15	0	0	0	0	0	0	1	0	0	1	0	0	120	1	1	0	166	0	1	1	1	0	0
1437	1	1	2	2	0	1	3	1	0	1	3	2	0	71	0	1	0	1	1	1	7	223	4	5	6	15	0	4	0	0	0	0	1	1	1	1	0	0	266	1	1	0	120	0	0	0	0	0	0
1438	1	1	3	2	0	0	1	1	0	2	2	1	1	34	1	0	1	0	0	0	3	42	4	4	6	14	0	4	0	0	0	0	1	0	0	0	1	1	93	1	1	0	160	0	1	1	1	0	0
1439	0	0	0	0	0	0	9	9	9	9	4	1	1	20	1	0	1	0	0	0	2	91	2	3	4	9	0	0	0	0	0	0	1	0	0	0	0	0	102	1	1	0	129	0	0	0	0	0	0
1440	1	1	2	2	0	1	1	2	1	3	3	2	0	58	0	1	0	0	0	0	5	102	4	5	6	15	0	1	0	0	0	0	1	0	0	0	0	0	98	1	1	0	130	0	0	0	0	0	0
1441	1	2	1	1	0	0	9	9	9	9	4	2	0	76	0	1	0	1	1	1	7	44	1	1	3	5	1	99	0	0	0	0	1	0	0	1	0	1	165	1	1	0	220	0	1	1	1	1	1
1442	1	1	2	2	0	1	2	2	1	1	3	1	1	66	0	1	0	1	1	0	6	240	4	4	6	14	0	5	0	0	0	0	1	0	0	0	0	1	164	1	1	0	160	0	1	1	1	0	0
1443	1	1	2	2	0	0	1	1	0	1	2	1	1	72	0	1	0	1	1	1	7	14	4	4	6	14	0	3	0	0	0	0	1	0	0	0	1	0	100	1	1	0	130	0	0	0	0	0	0
1444	0	0	0	0	0	1	9	9	9	9	4	2	0	77	0	1	0	1	1	1	7	60	4	5	6	15	0	0	0	0	0	0	1	0	0	0	0	1	158	1	1	0	100	0	0	0	0	0	0
1445	1	2	1	1	0	1	9	9	9	9	4	2	0	66	0	1	0	1	1	0	6	540	3	4	6	13	0	99	0	0	0	0	1	0	0	0	0	0	146	1	1	0	158	0	1	1	0	0	0
1446	0	0	0	0	0	0	9	9	9	9	4	2	0	70	0	1	0	1	1	0	7	60	4	2	4	10	0	99	0	0	0	0	1	0	1	1	0	0	105	1	1	0	98	0	0	0	0	0	0
1447	1	2	1	1	0	1	9	9	9	9	3	2	0	55	0	1	0	0	0	0	5	49	3	4	6	13	0	99	0	0	0	0	1	0	0	0	0	0	115	1	1	0	223	0	1	1	1	1	1
1448	1	1	2	2	0	1	2	1	0	3	2	1	1	74	0	1	0	1	1	1	7	168	4	5	6	15	0	3	0	0	0	0	1	0	0	1	1	1	174	1	1	0	170	0	1	1	1	1	0
1449	1	1	2	2	0	1	3	2	1	1	3	1	1	84	0	1	0	1	1	1	8	207	4	5	6	15	0	5	0	0	0	0	1	0	1	1	1	1	309	1	1	0	170	0	1	1	1	1	0
1450	1	1	3	2	0	1	2	1	0	1	2	2	0	78	0	1	0	1	1	1	7	197	4	5	6	15	0	7	0	0	0	0	1	0	1	0	0	0	220	1	1	0	171	0	1	1	1	1	0
1451	0	0	0	0	0	0	9	9	9	9	4	1	1	47	0	1	0	0	0	0	4	150	4	5	6	15	0	99	0	0	0	0	1	0	0	0	0	0	113	1	1	0	167	0	1	1	1	0	0
1452	1	1	2	2	0	1	2	2	1	4	3	1	1	29	1	0	1	0	0	0	2	20	4	5	6	15	0	1	0	0	0	0	1	0	0	0	0	0	110	1	1	0	140	0	1	0	0	0	0
1453	1	2	1	1	0	1	9	9	9	9	2	2	0	57	0	1	0	0	0	0	5	21	4	5	6	15	0	99	0	0	0	0	1	0	1	1	0	0	181	1	1	0	130	0	0	0	0	0	0
1454	1	1	2	2	0	0	1	1	0	1	2	2	0	57	0	1	0	0	0	0	5	79	4	4	6	14	0	3	0	0	0	0	1	0	1	0	0	0	108	1	1	0	156	0	1	1	0	0	0
1455	1	1	2	3	1	0	1	1	0	1	1	1	1	73	0	1	0	1	1	1	7	186	4	1	6	11	0	18	0	0	0	0	1	0	0	0	0	0	133	1	1	0	112	0	0	0	0	0	0
1456	0	0	0	0	0	1	9	9	9	9	3	2	0	71	0	1	0	1	1	1	7	107	4	5	6	15	0	0	0	0	0	0	1	0	0	1	0	0	147	1	1	0	150	0	1	1	0	0	0
1457	1	1	2	2	0	1	4	4	0	6	3	1	1	73	0	1	0	1	1	1	7	90	4	5	6	15	0	3	0	0	0	0	1	0	0	1	0	1	146	1	1	0	100	0	0	0	0	0	0
1458	1	2	1	1	0	1	9	9	9	9	4	1	1	47	0	1	0	0	0	0	4	50	3	4	6	13	0	99	0	0	0	0	1	0	0	0	0	0	134	1	1	0	158	0	1	1	0	0	0
1459	1	1	2	2	0	1	1	2	1	3	3	1	1	74	0	1	0	1	1	1	7	614	4	5	6	15	0	1	0	0	0	0	1	0	0	0	0	0	245	1	1	0	160	0	1	1	1	0	0
1460	1	1	2	2	0	0	3	1	0	4	2	2	0	61	0	1	0	0	1	0	6	300	4	3	5	12	0	6	0	0	0	0	1	0	0	0	0	0	119	1	1	0	148	0	1	0	0	0	0
1461	1	2	1	1	0	1	9	9	9	9	3	2	0	77	0	1	0	1	1	1	7	148	4	5	6	15	0	99	0	0	0	0	1	0	0	0	0	0	131	1	1	0	180	0	1	1	1	1	0
1462	0	0	0	0	0	1	9	9	9	9	4	2	0	60	0	1	0	0	1	0	6	180	3	4	5	12	0	0	0	0	0	0	1	1	0	0	0	0	196	1	1	0	120	0	0	0	0	0	0
1463	1	1	2	3	1	1	2	1	0	2	1	1	1	85	0	1	0	1	1	1	8	131	4	5	6	15	0	12	0	0	0	0	1	0	0	1	0	0	140	1	1	0	167	0	1	1	1	0	0
1464	0	0	0	0	0	0	9	9	9	9	4	1	1	88	0	1	0	1	1	1	8	104	3	5	5	13	0	0	0	0	0	0	1	0	0	0	0	0	112	1	1	0	140	0	1	0	0	0	0
1465	0	0	0	0	0	1	9	9	9	9	3	1	1	48	0	1	0	0	0	0	4	75	4	5	6	15	0	0	0	0	0	0	1	0	0	0	0	0	118	1	1	0	108	0	0	0	0	0	0
1466	1	2	1	1	0	1	9	9	9	9	3	2	0	73	0	1	0	1	1	1	7	206	4	5	6	15	0	99	0	0	0	0	1	0	1	1	0	0	225	1	1	0	130	0	0	0	0	0	0
1467	1	1	3	2	0	0	1	1	0	4	2	1	1	50	0	1	0	0	0	0	5	60	4	2	5	11	0	11	0	0	0	0	1	0	0	1	0	0	139	1	1	0	180	0	1	1	1	1	0
1468	0	0	0	0	0	0	9	9	9	9	4	1	1	79	0	1	0	1	1	1	7	209	2	1	4	7	0	0	0	0	0	0	1	0	0	0	0	0	205	1	1	0	60	1	0	0	0	0	0
1469	1	1	2	2	0	1	4	4	0	6	2	2	0	64	0	1	0	0	1	0	6	80	4	5	6	15	0	0	0	0	0	0	1	0	0	0	1	0	124	1	1	0	131	0	0	0	0	0	0
1470	0	0	0	0	0	1	9	9	9	9	3	1	1	43	0	0	1	0	0	0	4	65	4	5	6	15	0	99	0	0	0	0	1	0	0	0	0	0	248	1	1	0	151	0	1	1	0	0	0
1471	1	1	3	3	0	1	2	1	0	2	1	2	0	70	0	1	0	1	1	0	7	37	4	4	5	13	0	15	0	0	0	0	1	0	0	1	0	0	122	1	1	0	160	0	1	1	1	0	0
1472	0	0	0	0	0	1	9	9	9	9	4	2	0	65	0	1	0	1	1	0	6	80	3	4	5	12	0	99	0	0	0	0	1	1	0	0	0	0	123	1	1	0	141	0	1	0	0	0	0
1473	1	1	2	3	0	1	3	1	0	1	1	1	1	84	0	1	0	1	1	1	8	864	4	5	6	15	0	15	0	0	0	0	1	0	0	0	0	0	93	1	1	0	140	0	1	0	0	0	0
1474	1	1	2	2	0	0	4	4	0	6	3	2	0	67	0	1	0	1	1	0	6	165	4	4	6	14	0	0	0	0	0	0	1	0	1	1	0	0	84	1	1	0	144	0	1	0	0	0	0
1475	1	1	3	3	1	1	1	1	0	2	1	2	0	82	0	1	0	1	1	1	8	116	4	2	5	11	0	18	0	0	0	0	1	0	0	0	1	0	174	1	1	0	150	0	1	1	0	0	0
1476	0	0	0	0	0	1	9	9	9	9	2	1	1	36	1	0	1	0	0	0	3	146	4	4	6	14	0	99	0	0	0	0	1	0	0	0	0	0	141	1	1	0	139	0	0	0	0	0	0
1477	1	1	3	3	1	1	1	1	0	1	2	1	1	56	0	1	0	0	0	0	5	169	4	4	5	13	0	9	0	0	0	0	1	0	1	0	0	0	262	1	1	0	147	0	1	0	0	0	0
1478	1	1	3	3	0	1	2	1	0	3	3	1	1	59	0	1	0	0	0	0	5	105	4	5	6	15	0	8	0	0	0	0	1	0	0	1	0	0	126	1	1	0	200	0	1	1	1	1	1
1479	1	1	2	2	0	0	4	4	0	6	3	2	0	60	0	1	0	0	1	0	6	120	4	5	6	15	0	0	0	0	0	0	1	0	0	0	0	0	123	1	1	0	130	0	0	0	0	0	0
1480	0	0	0	0	0	0	9	9	9	9	4	1	1	87	0	1	0	1	1	1	8	85	4	4	5	13	0	0	0	0	0	0	1	0	0	0	0	1	150	1	1	0	102	0	0	0	0	0	0
1481	0	0	0	0	0	1	9	9	9	9	3	2	0	58	0	1	0	0	0	0	5	1200	4	5	6	15	0	99	0	0	0	0	1	0	0	0	0	0	101	1	1	0	147	0	1	0	0	0	0
1482	1	1	2	2	0	1	1	1	0	5	2	2	0	30	1	0	1	0	0	0	3	69	4	4	6	14	0	1	0	0	0	0	1	0	0	0	0	0	81	1	1	0	98	0	0	0	0	0	0
1483	1	1	2	2	0	1	4	4	0	6	4	2	0	49	0	1	0	0	0	0	4	30	4	5	6	15	0	0	0	0	0	0	1	0	0	0	0	0	103	1	1	0	170	0	1	1	1	1	0
1484	1	1	2	3	0	1	1	1	0	5	4	1	1	74	0	1	0	1	1	1	7	928	2	1	4	7	0	17	0	0	0	0	1	0	0	0	0	0	94	1	1	0	160	0	1	1	1	0	0
1485	0	0	0	0	0	0	9	9	9	9	4	2	0	52	0	1	0	0	0	0	5	29	4	5	6	15	0	99	0	0	0	0	1	0	0	1	0	0	149	1	1	0	150	0	1	1	0	0	0
1486	1	1	2	2	0	1	2	1	0	1	2	1	1	67	0	1	0	1	1	0	6	229	4	5	6	15	0	1	0	0	0	0	1	0	1	0	0	0	181	1	1	0	129	0	0	0	0	0	0
1487	1	1	2	2	0	1	4	4	0	6	3	1	1	70	0	1	0	1	1	0	7	349	4	5	6	15	0	0	0	0	0	0	1	0	1	1	0	1	213	1	1	0	174	0	1	1	1	1	0
1488	1	1	2	2	0	1	1	1	0	1	3	2	0	52	0	1	0	0	0	0	5	134	4	5	6	15	0	1	0	0	0	0	1	0	0	0	0	0	110	1	1	0	140	0	1	0	0	0	0
1489	1	1	2	2	0	1	1	1	0	2	2	1	1	62	0	1	0	0	1	0	6	236	4	5	6	15	0	1	0	0	0	0	1	0	0	0	1	0	110	1	1	0	97	0	0	0	0	0	0
1490	1	1	2	2	0	1	4	4	0	6	3	2	0	40	1	0	1	0	0	0	4	531	4	5	6	15	0	1	0	0	0	0	1	0	0	0	0	0	96	1	1	0	171	0	1	1	1	1	0
1491	0	0	0	0	0	0	9	9	9	9	2	2	0	82	0	1	0	1	1	1	8	67	4	4	5	13	0	99	0	0	0	0	1	0	1	1	0	0	518	0	0	1	145	0	1	0	0	0	0
1492	1	2	1	1	0	1	9	9	9	9	3	2	0	66	0	1	0	1	1	0	6	779	4	5	6	15	0	99	0	0	0	0	1	0	0	1	0	0	94	1	1	0	160	0	1	1	1	0	0
1493	1	1	3	2	0	1	1	2	1	1	3	1	1	64	0	1	0	0	1	0	6	150	4	5	6	15	0	4	0	0	0	0	1	0	0	1	0	0	151	1	1	0	154	0	1	1	0	0	0
1494	1	1	3	3	1	1	2	1	0	1	1	2	0	74	0	1	0	1	1	1	7	106	4	4	5	13	0	15	0	0	0	0	1	0	0	1	0	0	148	1	1	0	140	0	1	0	0	0	0
1495	1	1	3	3	1	1	2	1	0	2	2	1	1	79	0	1	0	1	1	1	7	95	4	5	6	15	0	12	0	0	0	0	1	0	0	1	0	0	123	1	1	0	160	0	1	1	1	0	0
1496	0	0	0	0	0	0	9	9	9	9	2	1	1	81	0	1	0	1	1	1	8	636	4	5	6	15	0	99	0	0	0	0	1	0	1	1	0	0	270	1	1	0	200	0	1	1	1	1	1
1497	1	1	2	2	0	1	4	4	0	6	2	1	1	61	0	1	0	0	1	0	6	48	4	2	5	11	0	7	0	0	0	0	1	0	0	0	1	1	100	1	1	0	122	0	0	0	0	0	0
1498	1	1	2	2	0	1	4	4	0	6	3	2	0	43	0	0	1	0	0	0	4	235	4	5	6	15	0	0	0	0	0	0	1	0	0	0	0	0	100	1	1	0	160	0	1	1	1	0	0
1499	1	1	2	2	0	1	4	4	0	6	3	1	1	65	0	1	0	1	1	0	6	65	4	5	6	15	0	0	0	0	0	0	1	0	0	1	0	0	132	1	1	0	160	0	1	1	1	0	0
1500	0	0	0	0	0	1	9	9	9	9	3	1	1	49	0	1	0	0	0	0	4	178	4	5	6	15	0	99	0	0	0	0	1	0	0	0	0	0	122	1	1	0	140	0	1	0	0	0	0
1501	0	0	0	0	0	0	9	9	9	9	4	1	1	36	1	0	1	0	0	0	3	56	4	4	5	13	0	99	0	0	1	1	0	0	1	0	1	0	161	1	1	0	170	0	1	1	1	1	0
1502	0	0	0	0	0	0	9	9	9	9	4	1	1	49	0	1	0	0	0	0	4	211	4	4	5	13	0	99	0	0	0	0	1	0	0	0	0	0	210	1	1	0	164	0	1	1	1	0	0
1503	1	2	1	1	0	1	9	9	9	9	3	2	0	62	0	1	0	0	1	0	6	201	2	1	3	6	0	99	0	0	0	0	1	0	1	1	0	0	191	1	1	0	160	0	1	1	1	0	0
1504	1	2	1	1	0	1	9	9	9	9	3	1	1	46	0	1	0	0	0	0	4	65	3	5	6	14	0	99	0	0	0	0	1	0	0	1	0	0	130	1	1	0	200	0	1	1	1	1	1
1505	0	0	0	0	0	1	9	9	9	9	3	2	0	72	0	1	0	1	1	1	7	774	4	4	5	13	0	99	0	0	0	0	1	0	0	1	0	1	114	1	1	0	110	0	0	0	0	0	0
1506	0	0	0	0	0	1	9	9	9	9	4	2	0	61	0	1	0	0	1	0	6	97	4	5	6	15	0	99	0	0	0	0	1	0	0	0	0	0	114	1	1	0	149	0	1	0	0	0	0
1507	1	1	2	2	0	1	1	1	0	5	2	2	0	68	0	1	0	1	1	0	6	130	4	4	5	13	0	3	0	0	0	0	1	0	1	1	1	1	231	1	1	0	160	0	1	1	1	0	0
1508	1	1	2	2	0	1	2	1	0	1	2	2	0	57	0	1	0	0	0	0	5	177	4	5	6	15	0	3	0	0	0	0	1	0	0	1	0	0	149	1	1	0	158	0	1	1	0	0	0
1509	0	0	0	0	0	0	9	9	9	9	4	1	1	71	0	1	0	1	1	1	7	69	4	5	6	15	0	99	0	0	0	0	1	0	1	1	1	0	34	0	0	1	160	0	1	1	1	0	0
1510	1	1	2	2	0	0	4	4	0	6	3	2	0	83	0	1	0	1	1	1	8	366	4	5	6	15	0	1	0	0	0	0	1	0	1	1	0	0	391	1	1	0	150	0	1	1	0	0	0
1511	1	2	1	1	0	0	9	9	9	9	4	1	1	72	0	1	0	1	1	1	7	19	1	1	3	5	1	99	0	0	0	0	1	0	0	0	0	0	156	1	1	0	170	0	1	1	1	1	0
1512	1	1	2	2	0	0	1	3	1	1	4	1	1	80	0	1	0	1	1	1	8	122	4	5	6	15	0	0	0	0	0	0	1	0	0	1	0	0	100	1	1	0	160	0	1	1	1	0	0
1513	1	1	2	2	0	0	3	2	1	2	4	2	0	78	0	1	0	1	1	1	7	161	3	4	5	12	0	15	0	0	0	0	1	0	1	1	1	1	155	1	1	0	180	0	1	1	1	1	0
1514	0	0	0	0	0	1	9	9	9	9	4	2	0	86	0	1	0	1	1	1	8	161	3	4	5	12	0	99	0	0	0	0	1	0	0	1	1	0	199	1	1	0	134	0	0	0	0	0	0
1515	1	1	2	3	0	1	2	1	0	1	1	1	1	62	0	1	0	0	1	0	6	110	4	5	6	15	0	12	0	0	0	0	1	0	1	1	0	1	192	1	1	0	160	0	1	1	1	0	0
1516	1	1	2	2	0	1	1	1	0	4	3	1	1	21	1	0	1	0	0	0	2	297	4	5	6	15	0	4	0	0	0	0	1	0	0	0	0	1	125	1	1	0	120	0	0	0	0	0	0
1517	1	1	2	2	0	1	2	1	0	1	2	2	0	57	0	1	0	0	0	0	5	250	4	5	6	15	0	1	0	0	0	0	1	0	0	1	0	0	113	1	1	0	150	0	1	1	0	0	0
1518	1	1	2	2	0	1	1	1	0	1	3	2	0	48	0	1	0	0	0	0	4	187	4	5	6	15	0	0	0	0	0	0	1	0	1	0	0	0	159	1	1	0	150	0	1	1	0	0	0
1519	1	2	1	1	0	1	9	9	9	9	4	1	1	78	0	1	0	1	1	1	7	120	3	5	6	14	0	99	0	0	0	0	1	0	0	0	0	0	132	1	1	0	110	0	0	0	0	0	0
1520	1	1	2	2	0	1	1	1	0	1	3	1	1	73	0	1	0	1	1	1	7	249	4	5	6	15	0	2	0	0	0	0	1	0	0	0	1	0	104	1	1	0	165	0	1	1	1	0	0
1521	1	1	2	2	0	1	2	3	1	5	3	2	0	75	0	1	0	1	1	1	7	115	4	5	6	15	0	2	0	0	0	0	1	0	0	1	0	1	102	1	1	0	170	0	1	1	1	1	0
1522	1	1	2	3	0	1	2	1	0	2	1	1	1	76	0	1	0	1	1	1	7	642	4	4	5	13	0	14	0	0	0	0	1	0	0	1	1	1	127	1	1	0	160	0	1	1	1	0	0
1523	1	1	2	2	0	1	1	2	1	1	4	1	1	69	0	1	0	1	1	0	6	77	4	5	6	15	0	0	0	0	0	0	1	0	1	1	0	0	170	1	1	0	164	0	1	1	1	0	0
1524	1	1	2	2	0	1	3	1	0	1	3	1	1	62	0	1	0	0	1	0	6	60	4	5	6	15	0	0	0	0	0	0	1	0	1	0	0	0	189	1	1	0	146	0	1	0	0	0	0
1525	1	1	2	2	0	1	2	1	0	1	2	1	1	64	0	1	0	0	1	0	6	280	4	4	5	13	0	3	0	0	0	0	1	0	0	1	0	1	125	1	1	0	180	0	1	1	1	1	0
1526	1	1	2	2	0	1	1	1	0	3	3	2	0	74	0	1	0	1	1	1	7	84	4	5	6	15	0	1	0	0	0	0	1	0	1	1	0	0	122	1	1	0	180	0	1	1	1	1	0
1527	1	1	3	2	0	1	3	1	0	4	2	2	0	78	0	1	0	1	1	1	7	122	4	4	6	14	0	7	0	0	0	0	1	0	0	1	0	0	129	1	1	0	110	0	0	0	0	0	0
1528	1	1	2	3	0	1	2	1	0	2	4	1	1	71	0	1	0	1	1	1	7	132	2	1	4	7	0	19	0	0	0	0	1	0	1	1	0	1	258	1	1	0	117	0	0	0	0	0	0
1529	1	1	2	2	0	1	4	4	0	6	3	1	1	38	1	0	1	0	0	0	3	61	4	5	6	15	0	2	0	0	0	0	1	0	0	0	0	0	122	1	1	0	110	0	0	0	0	0	0
1530	1	1	2	2	0	1	1	1	0	2	2	1	1	52	0	1	0	0	0	0	5	242	4	5	6	15	0	1	0	0	0	0	1	0	1	1	0	0	111	1	1	0	180	0	1	1	1	1	0
1531	1	1	2	3	0	1	2	2	1	1	4	1	1	75	0	1	0	1	1	1	7	164	4	5	6	15	0	10	0	0	0	0	1	0	0	1	0	0	104	1	1	0	150	0	1	1	0	0	0
1532	1	1	2	2	0	1	4	4	0	6	3	2	0	84	0	1	0	1	1	1	8	98	4	5	6	15	0	2	0	0	0	0	1	0	1	1	0	0	119	1	1	0	115	0	0	0	0	0	0
1533	1	1	3	2	0	1	1	1	0	2	2	2	0	72	0	1	0	1	1	1	7	38	4	5	6	15	0	14	0	0	0	0	1	0	0	1	1	1	132	1	1	0	120	0	0	0	0	0	0
1534	1	1	3	3	0	1	2	1	0	2	1	1	1	66	0	1	0	1	1	0	6	152	4	4	6	14	0	9	0	0	0	0	1	0	1	1	0	0	193	1	1	0	110	0	0	0	0	0	0
1535	1	1	3	2	0	1	2	1	0	3	3	2	0	71	0	1	0	1	1	1	7	80	4	5	6	15	0	5	0	0	0	0	1	0	0	1	0	0	102	1	1	0	220	0	1	1	1	1	1
1536	1	1	2	2	0	0	1	1	0	2	4	2	0	77	0	1	0	1	1	1	7	605	2	2	4	8	0	23	0	0	0	0	1	0	0	1	1	0	171	1	1	0	140	0	1	0	0	0	0
1537	1	2	1	1	0	1	9	9	9	9	4	2	0	75	0	1	0	1	1	1	7	420	2	1	4	7	0	99	0	0	0	0	1	0	0	1	0	1	162	1	1	0	190	0	1	1	1	1	0
1538	1	2	1	1	0	1	9	9	9	9	1	2	0	64	0	1	0	0	1	0	6	39	3	1	6	10	0	99	0	0	0	0	1	0	0	0	0	0	112	1	1	0	190	0	1	1	1	1	0
1539	1	1	2	2	0	1	4	4	0	6	3	1	1	67	0	1	0	1	1	0	6	60	4	5	6	15	0	4	0	0	0	0	1	0	1	1	1	1	196	1	1	0	150	0	1	1	0	0	0
1540	1	1	2	3	0	1	2	1	0	2	4	2	0	72	0	1	0	1	1	1	7	277	2	2	4	8	0	17	0	0	0	0	1	0	0	1	1	0	188	1	1	0	130	0	0	0	0	0	0
1541	1	2	1	1	0	1	9	9	9	9	3	1	1	63	0	1	0	0	1	0	6	108	3	3	6	12	0	99	0	0	0	0	1	0	0	1	0	1	148	1	1	0	220	0	1	1	1	1	1
1542	0	0	0	0	0	0	9	9	9	9	4	1	1	44	0	0	1	0	0	0	4	657	2	1	4	7	0	99	0	0	0	0	1	0	0	0	0	0	154	1	1	0	100	0	0	0	0	0	0
1543	1	1	2	2	0	1	4	4	0	6	3	2	0	71	0	1	0	1	1	1	7	258	4	5	6	15	0	4	0	0	0	0	1	0	0	0	0	1	195	1	1	0	137	0	0	0	0	0	0
1544	0	0	0	0	0	1	9	9	9	9	4	1	1	73	0	1	0	1	1	1	7	140	4	5	6	15	0	99	0	0	0	0	1	0	0	1	0	1	96	1	1	0	160	0	1	1	1	0	0
1545	1	1	2	2	0	1	1	1	0	3	3	2	0	63	0	1	0	0	1	0	6	13	4	5	6	15	0	1	0	0	0	0	1	1	0	1	0	0	116	1	1	0	180	0	1	1	1	1	0
1546	0	0	0	0	0	1	9	9	9	9	2	1	1	76	0	1	0	1	1	1	7	76	4	4	5	13	0	99	0	1	0	1	0	0	1	1	1	1	151	1	1	0	160	0	1	1	1	0	0
1547	1	1	2	3	0	1	2	1	0	5	1	2	0	75	0	1	0	1	1	1	7	323	4	4	5	13	0	10	0	0	0	0	1	0	1	1	1	0	159	1	1	0	120	0	0	0	0	0	0
1548	0	0	0	0	0	1	9	9	9	9	3	1	1	80	0	1	0	1	1	1	8	78	4	5	6	15	0	99	0	0	0	0	1	0	1	1	1	0	1061	0	0	1	123	0	0	0	0	0	0
1549	1	1	2	2	0	0	1	2	1	3	4	2	0	79	0	1	0	1	1	1	7	74	4	5	6	15	0	2	0	0	0	0	1	0	1	0	0	0	173	1	1	0	150	0	1	1	0	0	0
1550	1	2	1	1	0	1	9	9	9	9	2	1	1	39	1	0	1	0	0	0	3	32	4	5	6	15	0	99	0	0	0	0	1	0	0	0	0	0	115	1	1	0	170	0	1	1	1	1	0
1551	1	1	2	3	0	1	1	1	0	5	1	1	1	70	0	1	0	1	1	0	7	683	4	2	5	11	0	12	0	0	0	0	1	0	1	0	0	0	164	1	1	0	140	0	1	0	0	0	0
1552	1	2	1	1	0	0	9	9	9	9	2	1	1	76	0	1	0	1	1	1	7	197	4	4	5	13	0	99	0	0	0	0	1	0	0	0	0	1	109	1	1	0	170	0	1	1	1	1	0
1553	1	2	1	1	0	1	9	9	9	9	3	1	1	37	1	0	1	0	0	0	3	167	4	5	6	15	0	99	0	0	0	0	1	0	0	0	0	0	119	1	1	0	200	0	1	1	1	1	1
1554	0	0	0	0	0	0	9	9	9	9	4	2	0	45	0	0	1	0	0	0	4	489	4	4	5	13	0	99	0	0	0	0	1	0	0	0	0	0	174	1	1	0	133	0	0	0	0	0	0
1557	0	0	0	0	0	1	9	9	9	9	4	2	0	22	1	0	1	0	0	0	2	77	4	5	6	15	0	99	0	0	0	0	1	0	0	0	0	0	103	1	1	0	130	0	0	0	0	0	0
1558	0	0	0	0	0	1	9	9	9	9	4	2	0	74	0	1	0	1	1	1	7	106	4	1	5	10	0	99	0	0	0	0	1	1	0	0	0	0	162	1	1	0	137	0	0	0	0	0	0
1559	1	1	2	3	0	1	1	1	0	1	1	2	0	94	0	1	0	1	1	1	9	169	4	1	5	10	0	21	0	0	0	0	1	0	0	1	1	0	127	1	1	0	133	0	0	0	0	0	0
1560	1	1	2	2	0	1	1	1	0	5	2	2	0	84	0	1	0	1	1	1	8	112	4	4	5	13	0	4	0	0	0	0	1	0	0	1	0	0	112	1	1	0	150	0	1	1	0	0	0
1561	1	1	2	2	0	1	1	1	0	1	3	1	1	42	0	0	1	0	0	0	4	338	4	5	6	15	0	1	0	0	0	0	1	0	0	0	1	0	131	1	1	0	130	0	0	0	0	0	0
1562	0	0	0	0	0	0	9	9	9	9	4	2	0	80	0	1	0	1	1	1	8	68	4	4	5	13	0	99	0	0	0	0	1	1	0	0	0	0	70	1	0	0	100	0	0	0	0	0	0
1563	1	1	2	2	0	1	1	1	0	1	2	1	1	74	0	1	0	1	1	1	7	49	4	2	5	11	0	10	0	0	0	0	1	0	1	1	1	0	148	1	1	0	160	0	1	1	1	0	0
1564	0	0	0	0	0	0	9	9	9	9	2	2	0	40	1	0	1	0	0	0	4	100	4	1	6	11	0	99	0	0	0	0	1	0	0	0	0	0	102	1	1	0	130	0	0	0	0	0	0
1565	1	1	2	2	0	1	1	2	1	3	3	1	1	80	0	1	0	1	1	1	8	233	4	5	6	15	0	5	0	0	0	0	1	0	0	1	1	0	107	1	1	0	168	0	1	1	1	0	0
1566	1	1	2	2	0	1	2	1	0	1	3	1	1	65	0	1	0	1	1	0	6	123	4	5	6	15	0	0	0	0	0	0	1	0	0	1	0	0	107	1	1	0	160	0	1	1	1	0	0
1567	0	0	0	0	0	0	9	9	9	9	4	1	1	73	0	1	0	1	1	1	7	506	2	1	4	7	0	99	0	0	0	0	1	0	1	0	1	0	289	1	1	0	66	1	0	0	0	0	0
1568	1	1	2	2	0	1	3	1	0	5	2	2	0	82	0	1	0	1	1	1	8	481	4	5	6	15	0	0	0	0	0	0	1	0	0	1	0	0	105	1	1	0	184	0	1	1	1	1	0
1569	1	1	2	2	0	1	2	1	0	1	3	1	1	61	0	1	0	0	1	0	6	35	4	5	6	15	0	1	0	0	0	0	1	0	0	0	0	0	173	1	1	0	164	0	1	1	1	0	0
1570	1	2	1	1	0	1	9	9	9	9	4	1	1	70	0	1	0	1	1	0	7	63	2	1	4	7	0	99	0	0	0	0	1	0	1	1	1	1	174	1	1	0	131	0	0	0	0	0	0
1571	1	1	3	3	1	1	3	3	1	1	3	1	1	57	0	1	0	0	0	0	5	260	3	5	6	14	0	5	0	0	0	0	1	0	1	1	0	0	268	1	1	0	170	0	1	1	1	1	0
1572	0	0	0	0	0	0	9	9	9	9	4	1	1	86	0	1	0	1	1	1	8	34	4	3	5	12	0	99	0	0	1	1	0	0	0	1	0	0	121	1	1	0	122	0	0	0	0	0	0
1573	1	1	3	3	1	0	3	1	0	2	4	2	0	69	0	1	0	1	1	0	6	138	2	2	4	8	0	26	0	0	0	0	1	0	0	0	1	1	116	1	1	0	130	0	0	0	0	0	0
1574	0	0	0	0	0	1	9	9	9	9	2	2	0	45	0	0	1	0	0	0	4	301	4	4	5	13	0	99	0	0	0	0	1	0	0	0	0	0	142	1	1	0	120	0	0	0	0	0	0
1575	1	1	2	2	0	1	1	2	1	4	3	1	1	48	0	1	0	0	0	0	4	39	4	5	6	15	0	1	0	0	0	0	1	0	0	0	0	0	108	1	1	0	150	0	1	1	0	0	0
1576	1	1	2	2	0	1	4	4	0	6	2	1	1	70	0	1	0	1	1	0	7	257	4	5	6	15	0	0	0	0	0	0	1	0	0	0	0	0	94	1	1	0	119	0	0	0	0	0	0
1577	1	1	3	3	1	1	2	1	0	2	1	1	1	55	0	1	0	0	0	0	5	36	4	5	6	15	0	14	0	0	0	0	1	0	0	0	0	0	128	1	1	0	150	0	1	1	0	0	0
1578	1	2	1	1	0	1	9	9	9	9	4	1	1	54	0	1	0	0	0	0	5	58	3	5	6	14	0	99	0	0	0	0	1	0	0	0	0	0	107	1	1	0	180	0	1	1	1	1	0
1579	0	0	0	0	0	0	9	9	9	9	4	1	1	28	1	0	1	0	0	0	2	57	2	2	4	8	0	99	0	0	0	0	1	0	0	0	0	0	129	1	1	0	95	0	0	0	0	0	0
1580	1	1	2	3	0	0	2	1	0	2	1	1	1	84	0	1	0	1	1	1	8	754	3	2	4	9	0	19	0	0	0	0	1	0	0	1	1	0	187	1	1	0	180	0	1	1	1	1	0
1581	1	1	3	3	1	1	2	1	0	3	3	1	1	61	0	1	0	0	1	0	6	131	4	5	6	15	0	5	0	0	0	0	1	0	1	1	0	0	112	1	1	0	210	0	1	1	1	1	1
1582	1	1	2	2	0	1	4	4	0	6	4	1	1	67	0	1	0	1	1	0	6	563	4	5	6	15	0	0	0	0	0	0	1	0	0	0	0	0	99	1	1	0	164	0	1	1	1	0	0
1583	1	2	1	1	0	1	9	9	9	9	3	1	1	47	0	1	0	0	0	0	4	533	4	5	6	15	0	99	0	0	0	0	1	0	0	1	0	0	237	1	1	0	150	0	1	1	0	0	0
1584	1	2	1	1	0	1	9	9	9	9	2	2	0	54	0	1	0	0	0	0	5	39	4	5	6	15	0	99	0	0	0	0	1	0	0	0	0	0	159	1	1	0	180	0	1	1	1	1	0
1585	1	1	2	2	0	1	2	1	0	1	2	1	1	65	0	1	0	1	1	0	6	140	4	4	5	13	0	4	0	0	0	0	1	0	1	1	0	1	207	1	1	0	157	0	1	1	0	0	0
1586	1	1	3	3	1	1	2	1	0	2	2	2	0	74	0	1	0	1	1	1	7	154	4	5	5	14	0	13	0	0	0	0	1	0	0	0	0	0	122	1	1	0	111	0	0	0	0	0	0
1587	0	0	0	0	0	0	9	9	9	9	4	2	0	57	0	1	0	0	0	0	5	66	2	2	4	8	0	99	0	0	0	0	1	0	0	0	0	0	108	1	1	0	101	0	0	0	0	0	0
1588	1	2	1	1	0	1	9	9	9	9	2	2	0	59	0	1	0	0	0	0	5	28	3	4	5	12	0	99	0	0	0	0	1	0	0	1	0	0	111	1	1	0	130	0	0	0	0	0	0
1589	0	0	0	0	0	1	9	9	9	9	2	2	0	73	0	1	0	1	1	1	7	102	4	4	5	13	0	99	0	1	0	1	0	0	0	0	0	1	191	1	1	0	135	0	0	0	0	0	0
1590	1	1	3	3	1	1	1	1	0	2	1	2	0	86	0	1	0	1	1	1	8	163	4	2	5	11	0	21	0	0	0	0	1	0	0	1	1	0	101	1	1	0	140	0	1	0	0	0	0
1591	1	2	1	1	0	0	9	9	9	9	4	2	0	77	0	1	0	1	1	1	7	56	3	4	5	12	0	99	0	0	0	0	1	0	0	1	0	0	109	1	1	0	194	0	1	1	1	1	0
1592	1	2	1	1	0	1	9	9	9	9	3	1	1	55	0	1	0	0	0	0	5	51	4	5	6	15	0	99	0	0	0	0	1	0	0	1	0	1	157	1	1	0	130	0	0	0	0	0	0
1593	1	1	3	2	0	0	4	4	0	6	2	1	1	86	0	1	0	1	1	1	8	96	4	2	5	11	0	11	0	0	0	0	1	0	0	0	0	0	112	1	1	0	180	0	1	1	1	1	0
1594	1	1	2	3	0	0	3	3	1	2	4	2	0	85	0	1	0	1	1	1	8	326	1	1	2	4	1	28	0	0	0	0	1	0	0	1	0	0	150	1	1	0	170	0	1	1	1	1	0
1595	1	1	2	3	0	0	1	1	0	2	1	2	0	73	0	1	0	1	1	1	7	661	4	1	5	10	0	20	0	0	0	0	1	0	0	0	1	0	124	1	1	0	150	0	1	1	0	0	0
1596	0	0	0	0	0	0	9	9	9	9	4	2	0	79	0	1	0	1	1	1	7	85	4	1	1	6	0	99	0	0	1	1	0	0	1	1	0	0	73	1	0	0	80	1	0	0	0	0	0
1597	1	1	2	2	0	1	4	4	0	6	3	1	1	39	1	0	1	0	0	0	3	269	4	5	6	15	0	1	0	0	0	0	1	0	0	0	0	0	96	1	1	0	170	0	1	1	1	1	0
1598	0	0	0	0	0	1	9	9	9	9	4	1	1	64	0	1	0	0	1	0	6	33	4	5	6	15	0	99	0	0	0	0	1	0	1	1	0	1	280	1	1	0	150	0	1	1	0	0	0
1599	1	1	2	3	0	1	2	1	0	2	1	1	1	39	1	0	1	0	0	0	3	540	4	5	6	15	0	19	0	0	0	0	1	0	0	1	1	0	127	1	1	0	170	0	1	1	1	1	0
1600	1	2	1	1	0	1	9	9	9	9	3	1	1	66	0	1	0	1	1	0	6	684	3	4	6	13	0	99	0	0	0	0	1	0	1	1	0	0	175	1	1	0	150	0	1	1	0	0	0
1601	1	1	2	2	0	0	1	2	1	2	1	1	1	67	0	1	0	1	1	0	6	534	4	2	6	12	0	8	0	0	0	0	1	0	0	0	0	0	162	1	1	0	166	0	1	1	1	0	0
1602	1	2	1	1	0	1	9	9	9	9	4	2	0	54	0	1	0	0	0	0	5	38	4	3	6	13	0	99	0	0	0	0	1	0	0	0	0	0	160	1	1	0	160	0	1	1	1	0	0
1603	1	2	1	1	0	1	9	9	9	9	4	2	0	57	0	1	0	0	0	0	5	44	2	1	5	8	0	99	0	0	0	0	1	0	0	0	0	0	231	1	1	0	152	0	1	1	0	0	0
1604	1	1	3	2	0	0	4	4	0	6	4	1	1	49	0	1	0	0	0	0	4	97	3	4	6	13	0	9	0	0	0	0	1	0	0	0	0	0	134	1	1	0	145	0	1	0	0	0	0
1605	1	1	2	2	0	1	4	4	0	6	3	1	1	31	1	0	1	0	0	0	3	62	4	5	6	15	0	0	0	0	0	0	1	0	0	1	0	0	96	1	1	0	172	0	1	1	1	1	0
1606	1	1	3	3	0	1	3	3	1	5	1	2	0	86	0	1	0	1	1	1	8	116	4	2	6	12	0	20	0	0	0	0	1	0	0	1	1	0	97	1	1	0	170	0	1	1	1	1	0
1607	1	1	2	2	0	1	2	2	1	3	3	1	1	43	0	0	1	0	0	0	4	680	4	5	6	15	0	4	0	0	0	0	1	0	1	1	0	0	188	1	1	0	160	0	1	1	1	0	0
1608	0	0	0	0	0	0	9	9	9	9	4	1	1	48	0	1	0	0	0	0	4	301	4	5	6	15	0	99	0	0	1	1	0	0	0	0	0	0	146	1	1	0	200	0	1	1	1	1	1
1609	0	0	0	0	0	1	9	9	9	9	3	1	1	74	0	1	0	1	1	1	7	108	4	5	6	15	0	0	0	0	0	0	1	0	1	1	0	0	131	1	1	0	180	0	1	1	1	1	0
1610	1	1	2	2	0	1	1	1	0	2	2	2	0	44	0	0	1	0	0	0	4	37	4	3	6	13	0	2	0	0	0	0	1	0	0	0	1	1	202	1	1	0	160	0	1	1	1	0	0
1611	1	1	3	2	0	1	4	4	0	6	3	2	0	58	0	1	0	0	0	0	5	61	4	5	6	15	0	5	0	0	0	0	1	0	0	1	0	0	140	1	1	0	202	0	1	1	1	1	1
1613	1	1	3	3	0	1	3	2	1	2	4	2	0	99	0	1	0	1	1	1	9	29	2	1	4	7	0	18	0	0	0	0	1	0	1	1	0	1	215	1	1	0	170	0	1	1	1	1	0
1614	1	1	2	2	0	1	4	4	0	6	3	2	0	30	1	0	1	0	0	0	3	77	4	5	6	15	0	0	0	0	0	0	1	1	0	0	0	0	98	1	1	0	140	0	1	0	0	0	0
1615	1	1	3	2	0	1	1	1	0	3	3	1	1	57	0	1	0	0	0	0	5	102	4	5	6	15	0	8	0	0	0	0	1	0	1	0	0	0	136	1	1	0	130	0	0	0	0	0	0
1616	1	1	3	2	0	1	1	1	0	2	2	1	1	92	0	1	0	1	1	1	9	168	4	2	6	12	0	10	0	0	0	0	1	0	0	1	0	0	140	1	1	0	150	0	1	1	0	0	0
1617	1	1	3	2	0	0	4	4	0	6	3	2	0	76	0	1	0	1	1	1	7	81	4	5	6	15	0	3	0	0	0	0	1	0	0	1	0	0	124	1	1	0	160	0	1	1	1	0	0
1618	1	1	2	2	0	1	2	1	0	1	2	1	1	63	0	1	0	0	1	0	6	193	4	5	6	15	0	2	0	0	0	0	1	0	0	0	0	1	149	1	1	0	150	0	1	1	0	0	0
1619	1	1	3	3	1	1	1	1	0	5	1	1	1	26	1	0	1	0	0	0	2	112	4	2	6	12	0	19	0	0	0	0	1	0	0	0	1	0	126	1	1	0	100	0	0	0	0	0	0
1620	1	1	3	3	1	1	1	1	0	1	1	1	1	91	0	1	0	1	1	1	9	88	4	4	5	13	0	19	0	0	0	0	1	0	0	1	0	0	139	1	1	0	150	0	1	1	0	0	0
1621	1	2	1	1	0	1	9	9	9	9	4	2	0	51	0	1	0	0	0	0	5	27	3	4	5	12	0	99	0	0	0	0	1	0	0	1	0	0	212	1	1	0	140	0	1	0	0	0	0
[truncated: 64 more columns]
